# Supplementary material for: A benchmark dataset of herbarium specimen images with label data
Source: Biodivers Data J. 2019 Feb 8;(7):e31817. doi: 10.3897/BDJ.7.e31817 (PMC6396854; doi:10.3897/BDJ.7.e31817)
Supplement: Supplementary material 3 — R script CSV files [file bdj-07-e31817-s003.zip]

Archive with 12 entries (12 files):
- berlin data.txt
- helsinkidata api.csv
- icedig lang.csv
- languageperspecimen.csv
- mapping metadata.csv
- sample set Edinburgh.csv
- sample set Kew.csv
- sample set London.csv
- sample set Meise.csv
- sample set Naturalis.csv
- sample set Paris.csv
- sample set Tartu.csv
