# Supplementary material for: A benchmark dataset of herbarium specimen images with label data
Source: Biodivers Data J. 2019 Feb 8;(7):e31817. doi: 10.3897/BDJ.7.e31817 (PMC6396854; doi:10.3897/BDJ.7.e31817)
Supplement: Supplementary material 3 — R script CSV files [file bdj-07-e31817-s003.zip › berlin data.txt]

"catalogNumber","institutionCode","collectionCode","basisOfRecord","occurrenceID","recordNumber","modified","recordedBy","fieldNumber","samplingProtocol","habitat","eventRemarks","verbatimElevation","minimumElevationInMeters","maximumElevationInMeters","verbatimDepth","minimumDepthInMeters","maximumDepthInMeters","minimumDistanceAboveSurfaceInMeters","maximumDistanceAboveSurfaceInMeters","country","countryCode","locality","locationRemarks","eventDate","verbatimEventDate","eventTime","startDayOfYear","endDayOfYear","occurrenceDetails","occurrenceRemarks","sex","verbatimCoordinates","decimalLatitude","decimalLongitude","coordinateUncertaintyInMeters","coordinatePrecision","georeferenceProtocol","geodeticDatum","stateProvince","county","municipality","continent","waterBody","islandGroup","island","higherGeography","dateIdentified","identifiedBy","nomenclaturalCode","taxonRemarks","identificationRemarks","identificationVerificationStatus","identificationReferences","scientificName","identificationQualifier","scientificNameAuthorship","higherClassification","kingdom","phylum","class","order","family","genus","subgenus","specificEpithet","infraspecificEpithet","taxonRank","typeStatus"
"B 10 0000389","B","Herbarium Berolinense","PreservedSpecimen","http://herbarium.bgbm.org/object/B100000389","5715",,"Hoehne,F.C.",,,,,,,,,,,,,"Brazil","BR","Alto da Serra, Biologica, S.Paulo.",,"1921-07-09","1921-07-09",,,,"http://herbarium.bgbm.org/object/B100000389","Horto ""Oswaldo Cruz""",,,,,,,,,,,,"Middle and South America",,,,"Middle and South America",,"R. S. Couto",,,,,,"Dioscorea delicata R. Knuth",,"R. Knuth","Plantae; Dioscoreaceae","Plantae",,,,"Dioscoreaceae","Dioscorea",,"delicata",,"species",
"B 10 0000390","B","Herbarium Berolinense","PreservedSpecimen","http://herbarium.bgbm.org/object/B100000390","651 a",,"Jönsson,I.G.",,,,,,"400",,,,,,,"Brazil","BR","Paraná, Serra do Mar, Volta Grande ad marginem sil",,"1914-06-09","1914-06-09",,,,"http://herbarium.bgbm.org/object/B100000390",,,,,,,,,,,,,"Middle and South America",,,,"Middle and South America",,"R. S. Couto",,,,,,"Dioscorea delicata R. Knuth",,"R. Knuth","Plantae; Dioscoreaceae","Plantae",,,,"Dioscoreaceae","Dioscorea",,"delicata",,"species",
"B 10 0001197","B","Herbarium Berolinense","PreservedSpecimen","http://herbarium.bgbm.org/object/B100001197","192",,"Dörfler,I.",,,,,,"1800",,,,,,,"Albania","AL","Distrikt Plani. Čafa Stogut. Auf einem Felsen am Z",,"1916-07-03","1916-07-03",,,,"http://herbarium.bgbm.org/object/B100001197","I. DÖRFLER: Reisen in Nord-Albanien 1916 und 1918. No. 192",,,,,,,,,,,,"Europe",,,,"Europe",,"K. H. Zahn",,,,,,"Hieracium wettsteinianum Hayek & Zahn",,"Hayek & Zahn","Plantae; Asteraceae","Plantae",,,,"Asteraceae","Hieracium",,"wettsteinianum",,"species",
"B 10 0001199","B","Herbarium Berolinense","PreservedSpecimen","http://herbarium.bgbm.org/object/B100001199","s.n.",,"Dörfler,I.",,,,,,"1700",,,,,,,"Albania","AL","Distrikt Hasi. An Felsen der Gipfelregion des Pašt",,"1918-07-27","1918-07-27",,,,"http://herbarium.bgbm.org/object/B100001199",,,,,,,,,,,,,"Europe",,,,"Europe",,"K. H. Zahn",,,,,,"Hieracium guentheri-beckii f. glabrescens Hayek & Zahn",,"Hayek & Zahn","Plantae; Asteraceae","Plantae",,,,"Asteraceae","Hieracium",,"guentheri-beckii","glabrescens","forma",
"B 10 0001200","B","Herbarium Berolinense","PreservedSpecimen","http://herbarium.bgbm.org/object/B100001200","s.n.",,"Dörfler,I.",,,,,,"1700",,,,,,,"Albania","AL","Distrikt Hasi. An Felsen der Gipfelregion des Pašt",,"1918-07-27","1918-07-27",,,,"http://herbarium.bgbm.org/object/B100001200",,,,,,,,,,,,,"Europe",,,,"Europe",,"K. H. Zahn",,,,,,"Hieracium guentheri-beckii f. portentosum Hayek & Zahn",,"Hayek & Zahn","Plantae; Asteraceae","Plantae",,,,"Asteraceae","Hieracium",,"guentheri-beckii","portentosum","forma",
"B 10 0001771","B","Herbarium Berolinense","PreservedSpecimen","http://herbarium.bgbm.org/object/B100001771","935",,"Gauba,E.",,,,,,"2800",,,,,,,"Iran, Islamic Republic of","IR","Persia borealis, Hänge des Elburs nördl. des Kanda",,"1936-08-28","1936-08-28",,,,"http://herbarium.bgbm.org/object/B100001771",,,,,,,,,,,,,"Asia",,,,"Asia",,"J. Bornmüller",,,,,,"Euphrasia iranica O. Schwarz & Bornm.",,"O. Schwarz & Bornm.","Plantae; Scrophulariaceae","Plantae",,,,"Scrophulariaceae","Euphrasia",,"iranica",,"species",
"B 10 0001772","B","Herbarium Berolinense","PreservedSpecimen","http://herbarium.bgbm.org/object/B100001772","866",,"Gauba,E.",,,,,,"2200",,,,,,,"Iran, Islamic Republic of","IR","Persia borealis, Gatschesar, Alt.: 2200 m.",,"1935-07-06","1935-07-06",,,,"http://herbarium.bgbm.org/object/B100001772",,,,,,,,,,,,,"Asia",,,,"Asia",,"J. Bornmüller",,,,,,"Euphrasia iranica O. Schwarz & Bornm.",,"O. Schwarz & Bornm.","Plantae; Scrophulariaceae","Plantae",,,,"Scrophulariaceae","Euphrasia",,"iranica",,"species",
"B 10 0001916","B","Herbarium Berolinense","PreservedSpecimen","http://herbarium.bgbm.org/object/B100001916","42586",,"B. Rambo",,,,,,,,,,,,,"Brazil","BR",,,"1949-07-18","18.7.1949",,,,"http://herbarium.bgbm.org/object/B100001916",,,,,,,,,,,,,"Middle and South America",,,,"Middle and South America",,,,,,,,"Rapanea ferruginea",,,"Plantae; MYRSINACEAE","Plantae",,,,"MYRSINACEAE","Rapanea",,"ferruginea",,,
"B 10 0002198","B","Herbarium Berolinense","PreservedSpecimen","http://herbarium.bgbm.org/object/B100002198","3757",,"Bornmüller,J.F.N.",,,,,,,,,,,,,"Iran, Islamic Republic of","IR","Persia austr.: Prov. Kerman, ad radie-mhi Lalesar.",,"1892-07-23","1892-07-23",,,,"http://herbarium.bgbm.org/object/B100002198",,,,,,,,,,,,,"Asia",,,,"Asia",,,,,,,,"Astragalus huthianus Freyn & Bornm.",,"Freyn & Bornm.","Plantae; Fabaceae","Plantae",,,,"Fabaceae","Astragalus",,"huthianus",,"species",
"B 10 0002520","B","Herbarium Berolinense","PreservedSpecimen","http://herbarium.bgbm.org/object/B100002520","9278",,"E. Milne-Redhead & P. Taylor",,,,,,"1140 m",,,,,,,"Tanzania","TZ","Unangwa Hill about 6 km. E. of Songea.",,"1956-03-22","22.03.1956",,,,"http://herbarium.bgbm.org/object/B100002520",,,,,,,,,,,,,"Africa",,,,"Africa",,,,,,,,"Stemodiopsis buchanani",,,"Plantae; SCROPHULARIACEAE","Plantae",,,,"SCROPHULARIACEAE","Stemodiopsis",,"buchanani",,,
"B 10 0002521","B","Herbarium Berolinense","PreservedSpecimen","http://herbarium.bgbm.org/object/B100002521","1250",,"R. M. Polhill & S. Paulo",,,,,,"1497 m",,,,,,,"Tanzania","TZ","Tanganyika, N. of Dodoma.",,"1962-01-24","24.01.1962",,,,"http://herbarium.bgbm.org/object/B100002521",,,,,,,,,,,,,"Africa",,,,"Africa",,,,,,,,"Stemodiopsis buchanani",,,"Plantae; SCROPHULARIACEAE","Plantae",,,,"SCROPHULARIACEAE","Stemodiopsis",,"buchanani",,,
"B 10 0002801","B","Herbarium Berolinense","PreservedSpecimen","http://herbarium.bgbm.org/object/B100002801","d1856",,"Sellow,F.",,,,,,,,,,,,,"Brazil","BR",,,"1856-00-00","1856-00-00",,,,"http://herbarium.bgbm.org/object/B100002801","H.G. gestempelt ! Bleistift : 800",,,,,,,,,,,,"Middle and South America",,,,"Middle and South America",,,,,,,,"Begonia semperflorens Link & Otto",,"Link & Otto","Plantae; Begoniaceae","Plantae",,,,"Begoniaceae","Begonia",,"semperflorens",,"species",
"B 10 0002869","B","Herbarium Berolinense","PreservedSpecimen","http://herbarium.bgbm.org/object/B100002869","1902?",,"Haviland,G.D.",,,,,,,,,,,,,"Malaysia","MY","Borneo: Kuching (Sarawak).",,"1892-10-00","1892-10-00",,,,"http://herbarium.bgbm.org/object/B100002869",,,,,,,,,,,,,"Asia",,,,"Asia",,,,,,,,"Cyathocalyx havilandii Boerl.",,"Boerl.","Plantae; Annonaceae","Plantae",,,,"Annonaceae","Cyathocalyx",,"havilandii",,"species",
"B 10 0002872","B","Herbarium Berolinense","PreservedSpecimen","http://herbarium.bgbm.org/object/B100002872","7988",,"Ledermann,C.L.",,,,,,,,,,,,,"Papua New Guinea","PG",,,"1912-00-00","1912-00-00",,,,"http://herbarium.bgbm.org/object/B100002872",,,,,,,,,,,,,"Australia and Oceania",,,,"Australia and Oceania",,,,,,,,"Cyathocalyx osmanthus Diels",,"Diels","Plantae; Annonaceae","Plantae",,,,"Annonaceae","Cyathocalyx",,"osmanthus",,"species",
"B 10 0002874","B","Herbarium Berolinense","PreservedSpecimen","http://herbarium.bgbm.org/object/B100002874","17243",,"Schlechter,R.",,,,,,"1000",,,,,,,"Papua New Guinea","PG","""Kaiser Wilhelmsland""; in den Wäldern des Kani-Geb",,"1908-01-25","1908-01-25",,,,"http://herbarium.bgbm.org/object/B100002874",,,,,,,,,,,,,"Australia and Oceania",,,,"Australia and Oceania",,,,,,,,"Cyathocalyx petiolatus Diels",,"Diels","Plantae; Annonaceae","Plantae",,,,"Annonaceae","Cyathocalyx",,"petiolatus",,"species",
"B 10 0002884","B","Herbarium Berolinense","PreservedSpecimen","http://herbarium.bgbm.org/object/B100002884","6220",,"D. Cameron",,,,,,,,,,,,,"Australia","AU",,,"1976-04-10","10.4.1976",,,,"http://herbarium.bgbm.org/object/B100002884",,,,,,,,,,,,,"Australia and Oceania",,,,"Australia and Oceania","2013","C. Aedo",,,,,,"Geranium homeanum Turcz.",,"Turcz.","Plantae; GERANIACEAE","Plantae",,,,"GERANIACEAE","Geranium",,"homeanum",,,
"B 10 0003200","B","Herbarium Berolinense","PreservedSpecimen","http://herbarium.bgbm.org/object/B100003200","5221",,"Harris,W.",,,,,,,,,,,,,"Jamaica","JM","Jamaica, Blue Mountains",,"1894-02-15","1894-02-15",,,,"http://herbarium.bgbm.org/object/B100003200",,,,,,,,,,,,,"Middle and South America",,,,"Middle and South America",,"M. Vásquez Avila",,,,,,"Ficus membranacea C. Wright",,"C. Wright","Plantae; Moraceae","Plantae",,,,"Moraceae","Ficus",,"membranacea",,"species",
"B 10 0003448","B","Herbarium Berolinense","PreservedSpecimen","http://herbarium.bgbm.org/object/B100003448","3868",,"S. Hunger & N. Kilian",,,,,,,,,,,,,"Australia","AU",,,"1995-09-22","22.9.1995",,,,"http://herbarium.bgbm.org/object/B100003448",,,,,,,,,,,,,"Australia and Oceania",,,,"Australia and Oceania",,,,,,,,"Trianthema cussackiana F.Muell.",,"F.Muell.","Plantae; AIZOACEAE","Plantae",,,,"AIZOACEAE","Trianthema",,"cussackiana",,,
"B 10 0003450","B","Herbarium Berolinense","PreservedSpecimen","http://herbarium.bgbm.org/object/B100003450","DÜR 432",,"T. Dürbye",,,,,,,,,,,,,"Australia","AU",,,"1997-04-08","08.04.1997",,,,"http://herbarium.bgbm.org/object/B100003450",,,,,,,,,,,,,"Australia and Oceania",,,,"Australia and Oceania",,,,,,,,"Trianthema triquetra Rottler & Willd.",,"Rottler & Willd.","Plantae; AIZOACEAE","Plantae",,,,"AIZOACEAE","Trianthema",,"triquetra",,,
"B 10 0003463","B","Herbarium Berolinense","PreservedSpecimen","http://herbarium.bgbm.org/object/B100003463","009",,"C. H. Wild",,,,,,,,,,,,,"Australia","AU","Queensland.",,"1989-06-10","10.06.1989",,,,"http://herbarium.bgbm.org/object/B100003463",,,,,,,,,,,,,"Australia and Oceania",,,,"Australia and Oceania",,,,,,,,"Agathis atropurpurea B.Hyland",,"B.Hyland","Plantae; ARAUCARIACEAE","Plantae",,,,"ARAUCARIACEAE","Agathis",,"atropurpurea",,,
"B 10 0003483","B","Herbarium Berolinense","PreservedSpecimen","http://herbarium.bgbm.org/object/B100003483","13160",,"M. N. Askin",,,,,,,,,,,,,"Australia","AU","Queensland.",,"1987-01-21","21.01.1987",,,,"http://herbarium.bgbm.org/object/B100003483",,,,,,,,,,,,,"Australia and Oceania",,,,"Australia and Oceania",,,,,,,,"Agathis palmerstonii (F.Muell.) F.M.Bailey",,"F.M.Bailey","Plantae; ARAUCARIACEAE","Plantae",,,,"ARAUCARIACEAE","Agathis",,"palmerstonii",,,
"B 10 0003484","B","Herbarium Berolinense","PreservedSpecimen","http://herbarium.bgbm.org/object/B100003484","2421",,"L. J. Brass",,,,,,"1500 ft.",,,,,,,"Australia","AU","Queensland.",,,"08.04.1932",,,,"http://herbarium.bgbm.org/object/B100003484",,,,,,,,,,,,,"Australia and Oceania",,,,"Australia and Oceania",,,,,,,,"Agathis palmerstonii (F.Muell.) F.M.Bailey",,"F.M.Bailey","Plantae; ARAUCARIACEAE","Plantae",,,,"ARAUCARIACEAE","Agathis",,"palmerstonii",,,
"B 10 0003487","B","Herbarium Berolinense","PreservedSpecimen","http://herbarium.bgbm.org/object/B100003487","13159",,"M. N. Askin",,,,,,,,,,,,,"Australia","AU","Queensland.",,"1987-01-21","21.01.1987",,,,"http://herbarium.bgbm.org/object/B100003487","cultivated at the Flecker Botanic Garden at Cairns",,,,,,,,,,,,"Australia and Oceania",,,,"Australia and Oceania",,,,,,,,"Agathis robusta (C.Moore ex F.Muell.) F.M.Bailey",,"F.M.Bailey","Plantae; ARAUCARIACEAE","Plantae",,,,"ARAUCARIACEAE","Agathis",,"robusta",,,
"B 10 0003587","B","Herbarium Berolinense","PreservedSpecimen","http://herbarium.bgbm.org/object/B100003587","794",,"G. Stohr",,,,,,,,,,,,,"Germany","DE",,,"1985-07-15","15.7.1985",,,,"http://herbarium.bgbm.org/object/B100003587",,,,,,,,,,,,,"Europe",,,,"Europe",,,,,,,,"Rubus fabrimontanus",,,"Plantae; ROSACEAE","Plantae",,,,"ROSACEAE","Rubus",,"fabrimontanus",,,
"B 10 0003590","B","Herbarium Berolinense","PreservedSpecimen","http://herbarium.bgbm.org/object/B100003590","417",,"G. Stohr",,,,,,,,,,,,,"Germany","DE","Schmachtenhagen, Kr. Oranienburg.",,"1979-09-18","18.9.1979",,,,"http://herbarium.bgbm.org/object/B100003590",,,,,,,,,,,,,"Europe",,,,"Europe",,,,,,,,"Rubus leuciscanus",,,"Plantae; ROSACEAE","Plantae",,,,"ROSACEAE","Rubus",,"leuciscanus",,,
"B 10 0003913","B","Herbarium Berolinense","PreservedSpecimen","http://herbarium.bgbm.org/object/B100003913","242-48-85-",,"E. Royl & Wiechert",,,,,,,,,,,,,"Germany","DE","Berlin-W, Teltowkanal.",,"1985-08-01","01.08.1985",,,,"http://herbarium.bgbm.org/object/B100003913",,,,,,,,,,,,,"Europe",,,,"Europe",,,,,,,,"Lactuca serriola L.",,"L.","Plantae; COMPOSITAE","Plantae",,,,"COMPOSITAE","Lactuca",,"serriola",,,
"B 10 0005500","B","Herbarium Berolinense","PreservedSpecimen","http://herbarium.bgbm.org/object/B100005500","29809",,"J. Clemens & M. S. Clemens",,,,,,"1996 m - 4492 m",,,,,,,"Indonesia","ID","Upper Kinabalu.",,"1932-06-02","02.06.1932",,,,"http://herbarium.bgbm.org/object/B100005500","Foot of Donkeys' Ears El. I2-I3",,,,,,,,,,,,"Asia",,,,"Asia",,,,,,,,"Oreomyrrhis borneensis Merr.",,"Merr.","Plantae; UMBELLIFERAE","Plantae",,,,"UMBELLIFERAE","Oreomyrrhis",,"borneensis",,,
"B 10 0005607","B","Herbarium Berolinense","PreservedSpecimen","http://herbarium.bgbm.org/object/B100005607","59571",,"O. Camargo",,,,,,,,,,,,,"Brazil","BR",,,"1956-10-30","30.10.1956",,,,"http://herbarium.bgbm.org/object/B100005607",,,,,,,,,,,,,"Middle and South America",,,,"Middle and South America",,,,,,,,"Senna oblongifolia",,,"Plantae; LEGUMINOSAE-CAESALPINIOIDEAE","Plantae",,,,"LEGUMINOSAE-CAESALPINIOIDEAE","Senna",,"oblongifolia",,,
"B 10 0005608","B","Herbarium Berolinense","PreservedSpecimen","http://herbarium.bgbm.org/object/B100005608","49639",,"B. Rambo",,,,,,,,,,,,,"Brazil","BR",,,"1951-01-12","12.1.1951",,,,"http://herbarium.bgbm.org/object/B100005608",,,,,,,,,,,,,"Middle and South America",,,,"Middle and South America",,,,,,,,"Senna oblongifolia",,,"Plantae; LEGUMINOSAE-CAESALPINIOIDEAE","Plantae",,,,"LEGUMINOSAE-CAESALPINIOIDEAE","Senna",,"oblongifolia",,,
"B 10 0005618","B","Herbarium Berolinense","PreservedSpecimen","http://herbarium.bgbm.org/object/B100005618","4.146",,"R. Reitz & R. M. Klein",,,,,,,,,,,,,"Brazil","BR",,,"1959-12-11","11.12.1959",,,,"http://herbarium.bgbm.org/object/B100005618",,,,,,,,,,,,,"Middle and South America",,,,"Middle and South America",,,,,,,,"Cassia multijuga",,,"Plantae; LEGUMINOSAE-CAESALPINIOIDEAE","Plantae",,,,"LEGUMINOSAE-CAESALPINIOIDEAE","Cassia",,"multijuga",,,
"B 10 0030420","B","Herbarium Berolinense","PreservedSpecimen","http://herbarium.bgbm.org/object/B100030420","8833",,"Maas,P.J.M., Maas,H. & Kollmann,L.",,,,,,,,,,,,,"Brazil","BR","Est. Espírito Santo, Muncipio de Santa Teresa, Est",,"1999-02-16","1999-02-16",,,,"http://herbarium.bgbm.org/object/B100030420",,,,,,,,,,,,,"Middle and South America",,,,"Middle and South America",,,,,,,,"Pseudoxandra spiritus-sancti Maas",,"Maas","Plantae; Annonaceae","Plantae",,,,"Annonaceae","Pseudoxandra",,"spiritus-sancti",,"species",
"B 10 0030508","B","Herbarium Berolinense","PreservedSpecimen","http://herbarium.bgbm.org/object/B100030508","3685",,"Meier,W. & Llamozas,S.",,,,,,"500",,,,,,,"Venezuela","VE","Distrito Federal, Estado Miranda: Cordillera de la",,"1993-04-16","1993-04-16",,,,"http://herbarium.bgbm.org/object/B100030508",,,,,,,,,,,,,"Middle and South America",,,,"Middle and South America",,,,,,,,"Klarobelia subglobosa Chatrou",,"Chatrou","Plantae; Annonaceae","Plantae",,,,"Annonaceae","Klarobelia",,"subglobosa",,"species",
"B 10 0046042","B","Herbarium Berolinense","PreservedSpecimen","http://herbarium.bgbm.org/object/B100046042","TE 519",,"T. Eriksson, V. Kalema & G. Leliyo",,,,,,"1600 m",,,,,,,"Tanzania","TZ","Arusha region, Arumeru district. Arusha - Namanga rd, some km N. of Oldonyo Sambu.",,,"07.06.1990",,,,"http://herbarium.bgbm.org/object/B100046042","Emilia discifolia (Oliv.) C.Jeffrey",,,"-3.16666674614","36.6833343506",,,,,,,,"Africa",,,,"Africa",,,,,,,,"Senecio discifolius Oliv.",,"Oliv.","Plantae; COMPOSITAE","Plantae",,,,"COMPOSITAE","Senecio",,"discifolius",,,
"B 10 0048963","B","Herbarium Berolinense","PreservedSpecimen","http://herbarium.bgbm.org/object/B100048963","101",,"Smirnow,P.",,,,,,,,,,,,,"Armenia","AM","s.l.",,"1929-08-09","1929-08-09",,,,"http://herbarium.bgbm.org/object/B100048963",,,,,,,,,,,,,"Asia",,,,"Asia",,"P. Smirnow",,,,,,"Stipa leiophylla P. A. Smirn.",,"P. A. Smirn.","Plantae; Poaceae","Plantae",,,,"Poaceae","Stipa",,"leiophylla",,"species",
"B 10 0048981","B","Herbarium Berolinense","PreservedSpecimen","http://herbarium.bgbm.org/object/B100048981","83",,"Smirnow,P.",,,,,,,,,,,,,"Armenia","AM","s.l.",,"1929-07-23","1929-07-23",,,,"http://herbarium.bgbm.org/object/B100048981",,,,,,,,,,,,,"Asia",,,,"Asia",,"P. Smirnow",,,,,,"Stipa anisotricha P. A. Smirn.",,"P. A. Smirn.","Plantae; Poaceae","Plantae",,,,"Poaceae","Stipa",,"anisotricha",,"species",
"B 10 0049341","B","Herbarium Berolinense","PreservedSpecimen","http://herbarium.bgbm.org/object/B100049341","01-436",,"H. Kürschner & M. Sonnentag",,,,,,,,,,,,,"China","CN","Province: Qinghai, 40 km W Menyuan, Schuttflur auf Pass.",,"2001-07-24","24.7.2001",,,,"http://herbarium.bgbm.org/object/B100049341",,,,,,,,,,,,,"Asia",,,,"Asia",,"U. Herzschuh",,,,,,"Cremanthodium humile Maxim.",,"Maxim.","Plantae; COMPOSITAE","Plantae",,,,"COMPOSITAE","Cremanthodium",,"humile",,,
"B 10 0049579","B","Herbarium Berolinense","PreservedSpecimen","http://herbarium.bgbm.org/object/B100049579","s.n.",,"Nersesian,A.",,,,,,,,,,,,,"Armenia","AM","Ararat region near Vedi village inner gorge of Era",,"1998-06-18","1998-06-18",,,,"http://herbarium.bgbm.org/object/B100049579",,,,,,,,,,,,,"Asia",,,,"Asia",,"A. Nersesian",,,,,,"Bufonia takhtajanii Nersesian",,"Nersesian","Plantae; Caryophyllaceae","Plantae",,,,"Caryophyllaceae","Bufonia",,"takhtajanii",,"species",
"B 10 0057352","B","Herbarium Berolinense","PreservedSpecimen","http://herbarium.bgbm.org/object/B100057352","510",,"F. L. Stuhlmann",,,,,,,,,,,,,"Tanzania","TZ","Unianembe.",,"1890-07-28","28.07.1890",,,,"http://herbarium.bgbm.org/object/B100057352",,,,,,,,,,,,,"Africa",,,,"Africa",,,,,,,,"Xerophyta spekei Baker",,"Baker","Plantae; VELLOZIACEAE","Plantae",,,,"VELLOZIACEAE","Xerophyta",,"spekei",,,
"B 10 0057440","B","Herbarium Berolinense","PreservedSpecimen","http://herbarium.bgbm.org/object/B100057440",,,"Bandra",,,,,,,,,,,,,"Germany","DE","Thüringen.",,,"04.08.1879",,,,"http://herbarium.bgbm.org/object/B100057440",,,,,,,,,,,,,"Europe",,,,"Europe",,,,,,,,"Erigeron muralis Lapeyr.",,"Lapeyr.","Plantae; COMPOSITAE","Plantae",,,,"COMPOSITAE","Erigeron",,"muralis",,,
"B 10 0058356","B","Herbarium Berolinense","PreservedSpecimen","http://herbarium.bgbm.org/object/B100058356","262",,"Dörfler,I.",,,,,,"1750",,,,,,,"Albania","AL","In den Gipfelregionen von Grebeni Selces, südl. de",,"1914-06-16","1914-06-16",,,,"http://herbarium.bgbm.org/object/B100058356",,,,,,,,,,,,,"Europe",,,,"Europe","1914-06-16","I. Dörfler 1914-06-16",,,,,,"Viola skanderbegii Dörfl. & Hayek",,"Dörfl. & Hayek","Plantae; Violaceae","Plantae",,,,"Violaceae","Viola",,"skanderbegii",,"species",
"B 10 0066610","B","Herbarium Berolinense","PreservedSpecimen","http://herbarium.bgbm.org/object/B100066610","s.n.",,"L. Durrington",,,,,,,,,,,,,"Australia","AU","Queensland.",,"1973-02-19","19.02.1973",,,,"http://herbarium.bgbm.org/object/B100066610",,,,"-27.5333328247","153.466659546",,,,,,,,"Australia and Oceania",,,,"Australia and Oceania",,,,,,,,"Trema aspera Blume",,"Blume","Plantae; ULMACEAE","Plantae",,,,"ULMACEAE","Trema",,"aspera",,,
"B 10 0067092","B","Herbarium Berolinense","PreservedSpecimen","http://herbarium.bgbm.org/object/B100067092","DÜR 1331",,"T. Dürbye",,,"Trockenrasen, SW-Hang",,,,,,,,,,"Germany","DE","Baden-Württemberg. Villingen-Schwenningen (Kreis), zw. Niedereschach u. Fischbach, beim Vogelsanghof, alter Fichten Forst.",,"2001-08-01","1.8.2001",,,,"http://herbarium.bgbm.org/object/B100067092",,,,,,,,,,,,,"Europe",,,,"Europe","12.10.2001","T. Raus",,,,,,"Cirsium eriophorum (L.) Scop.",,"Scop.","Plantae; COMPOSITAE","Plantae",,,,"COMPOSITAE","Cirsium",,"eriophorum",,,
"B 10 0068694","B","Herbarium Berolinense","PreservedSpecimen","http://herbarium.bgbm.org/object/B100068694","s.n.",,"Haussknecht,H.K.",,,,,,,,,,,,,"Iran, Islamic Republic of","IR","in gramin. m. Schahu, Kurdistan.",,"1867-00-00","1867-00-00",,,,"http://herbarium.bgbm.org/object/B100068694",,,,,,,,,,,,,"Asia",,,,"Asia",,"A. Polatschek",,,,,,"Erysimum kurdicum Boiss. & Hausskn.",,"Boiss. & Hausskn.","Plantae; Brassicaceae","Plantae",,,,"Brassicaceae","Erysimum",,"kurdicum",,"species",
"B 10 0069205","B","Herbarium Berolinense","PreservedSpecimen","http://herbarium.bgbm.org/object/B100069205","509",,"Dinter",,,,,,"1300",,,,,,,"Namibia","NA","Gross Barmen",,"1907-05-15","1907-05-15",,,,"http://herbarium.bgbm.org/object/B100069205",,,,"-22.1000003815","16.75",,,,,,,,"Africa",,,,"Africa",,"J.-P. Lebrun (P) 1995-05: Nicolasia quinqueseta",,,,,,"Nicolasia quinqueseta O.Hoffm. ex Thell.",,"O.Hoffm. ex Thell.","Plantae; Asteraceae","Plantae",,,,"Asteraceae","Nicolasia",,"quinqueseta",,"species",
"B 10 0069251","B","Herbarium Berolinense","PreservedSpecimen","http://herbarium.bgbm.org/object/B100069251","283",,"P. J. A. Kessler",,,"Secondary vegetation along the road.",,,"ca. 200m",,,,,,,"Indonesia","ID","Sarawak. 1st Division, Base of Gunung Pueh.",,"1988-12-21","21.12.1988",,,,"http://herbarium.bgbm.org/object/B100069251",,,,,,,,,,,,,"Asia",,,,"Asia",,,,,,,,"Mallotus paniculatus Müll.Arg.",,"Müll.Arg.","Plantae; EUPHORBIACEAE","Plantae",,,,"EUPHORBIACEAE","Mallotus",,"paniculatus",,,
"B 10 0070040","B","Herbarium Berolinense","PreservedSpecimen","http://herbarium.bgbm.org/object/B100070040","1092",,"R. Wasum",,,,,,"830 m",,,,,,,"Brazil","BR","Rio Grande do Sul.",,"2001-05-27","27.05.2001",,,,"http://herbarium.bgbm.org/object/B100070040",,,,,,,,,,,,,"Middle and South America",,,,"Middle and South America","12.2001","S. F. Smith",,,,,,"Ligustrum sinense Lour.",,"Lour.","Plantae; OLEACEAE","Plantae",,,,"OLEACEAE","Ligustrum",,"sinense",,,
"B 10 0071110","B","Herbarium Berolinense","PreservedSpecimen","http://herbarium.bgbm.org/object/B100071110","01-366",,"H. Kürschner & M. Sonnentag",,,"alpine Grasflur",,,"3260 m",,,,,,,"China","CN","Qinghai. Qilian Shan, 50km NW Menyuan .",,,"23.07.2001",,,,"http://herbarium.bgbm.org/object/B100071110",,,,"37.6366691589","101.33833313",,,,,,,,"Asia",,,,"Asia",,"U. Herzschuh, H. Kürschner & M. Sonnentag",,,,,,"Campanula aristata Wall.",,"Wall.","Plantae; CAMPANULACEAE","Plantae",,,,"CAMPANULACEAE","Campanula",,"aristata",,,
"B 10 0072587","B","Herbarium Berolinense","PreservedSpecimen","http://herbarium.bgbm.org/object/B100072587","40488 (= 39546 )",,"M. Cubr",,,,,,,,,,,,,"Germany","DE","cult. Hort. bot. Berol.",,"2003-05-13","13.5.2003",,,,"http://herbarium.bgbm.org/object/B100072587",,,,,,,,,,,,,"Europe",,,,"Europe",,,,,,,,"Kernera saxatilis",,,"Plantae; CRUCIFERAE","Plantae",,,,"CRUCIFERAE","Kernera",,"saxatilis",,,
"B 10 0076683","B","Herbarium Berolinense","PreservedSpecimen","http://herbarium.bgbm.org/object/B100076683","HI - 691 -",,"U. Amarell",,,"Annuellenflur im Uferbereich",,,,,,,,,,"Germany","DE","Deutschland, Sachsen-Anhalt. Mittlere Elbe, linkes Elbufer am ""Jungenswerder"" ca. 2,1 km NW Kirche Glinde.",,"2000-09-14","14.09.2000",,,,"http://herbarium.bgbm.org/object/B100076683",,,,,,,,,,,,,"Europe",,,,"Europe","2001","H. Scholz",,,,,,"Panicum riparium H.Schloz",,"H.Schloz","Plantae; GRAMINEAE","Plantae",,,,"GRAMINEAE","Panicum",,"riparium",,,
"B 10 0079929","B","Herbarium Berolinense","PreservedSpecimen","http://herbarium.bgbm.org/object/B100079929","87413",,"Willing,R. & Willing,E.",,,,,,"230",,,,,,,"Greece","GR","Achaía, Patron, NW Platanovrysi",,"2001-04-11","2001-04-11",,,,"http://herbarium.bgbm.org/object/B100079929","Herbariumnummer in Berlin: B 10 0079929; utm: EH 62.41.17",,,"38.1411094666","21.7319393158",,,,,,,,"Europe",,,,"Europe",,"H. Scholz",,,,,,"Bromus parvispiculatus H. Scholz",,"H. Scholz","Plantae; Poaceae","Plantae",,,,"Poaceae","Bromus",,"parvispiculatus",,"species",
"B 10 0086012","B","Herbarium Berolinense","PreservedSpecimen","http://herbarium.bgbm.org/object/B100086012","1385",,"Kerstan,G.",,,,,,"2500",,,,,,,"Afghanistan","AF","Nördl. Zentral-Nuristan, Parun-Tal, Alt.: 2500 m.",,"1935-7-2","1935-7-2",,,,"http://herbarium.bgbm.org/object/B100086012","protologue: ""Nördl. Zentral-Nuristan: Parun-Tal, unterhalb Puruns, an Felsen des Talhangs""2500 m. (2. VIII. 1935, Nr. 1385)""  ex herb. J.Bornmüller",,,,,,,,,,,,"Asia",,,,"Asia","-13","B. Dickoré 1997-05-13",,,,,,"Saussurea leptophylla Hemsl.",,"Hemsl.","Plantae; Asteraceae","Plantae",,,,"Asteraceae","Saussurea",,"leptophylla",,"species",
"B 10 0086013","B","Herbarium Berolinense","PreservedSpecimen","http://herbarium.bgbm.org/object/B100086013","1583",,"Kerstan",,,,,,"2700",,,,,,,"Pakistan","PK","Tschitral, Ujor-tal 4/IX 1935, 2700 m ü.M.",,"1935-9-4","1935-9-4",,,,"http://herbarium.bgbm.org/object/B100086013","including: protologue: ""N.W.Indien, Tschitral: Im Ojhor-Tal bei Zusum, in Granitgrus (jüngerer Bachschutt), 2700 m. (4.IX. 1935, Nr. 1583)""  photograph and fragments",,,,,,,,,,,,"Asia",,,,"Asia","1957","G.Wagenitz 1957",,,,,,"Saussurea leptophylla Hemsl.",,"Hemsl.","Plantae; Asteraceae","Plantae",,,,"Asteraceae","Saussurea",,"leptophylla",,"species",
"B 10 0086706","B","Herbarium Berolinense","PreservedSpecimen","http://herbarium.bgbm.org/object/B100086706","s.n.",,"A. Cuadra",,,"Along the road",,,,,,,,,,"Indonesia","ID","Langkon, Kudat F. D.",,"1951-03-06","06.03.1951",,,,"http://herbarium.bgbm.org/object/B100086706",,,,,,,,,,,,,"Asia",,,,"Asia",,,,,,,,"Mallotus philippinensis Müll.Arg.",,"Müll.Arg.","Plantae; EUPHORBIACEAE","Plantae",,,,"EUPHORBIACEAE","Mallotus",,"philippinensis",,,
"B 10 0088191","B","Herbarium Berolinense","PreservedSpecimen","http://herbarium.bgbm.org/object/B100088191","D 4253a",,"Gabrielian & Dittrich",,,,,,"2100",,,,,,,"Armenia","AM","Vaikh distr., near Djermuk.",,"1989-07-12","1989-07-12",,,,"http://herbarium.bgbm.org/object/B100088191",,,,,,,,,,,,,"Asia",,,,"Asia",,"Gabrielian & Dittrich",,,,,,"Centaurea caroli-henrici Gabrieljan & Dittrich",,"Gabrieljan & Dittrich","Plantae; Asteraceae","Plantae",,,,"Asteraceae","Centaurea",,"caroli-henrici",,"species",
"B 10 0088192","B","Herbarium Berolinense","PreservedSpecimen","http://herbarium.bgbm.org/object/B100088192","48965",,"Rechinger,K.H.",,,,,,"1750",,,,,,,"Iran, Islamic Republic of","IR","Persia: W. Azerbaijan occidentalis; Chalil Kuh: in",,"1974-07-04","1974-07-04",,,,"http://herbarium.bgbm.org/object/B100088192",,,,,,,,,,,,,"Asia",,,,"Asia",,,,,,,,"Centaurea ochrocephala Wagenitz",,"Wagenitz","Plantae; Asteraceae","Plantae",,,,"Asteraceae","Centaurea",,"ochrocephala",,"species",
"B 10 0088308","B","Herbarium Berolinense","PreservedSpecimen","http://herbarium.bgbm.org/object/B100088308","s.n.",,"Takhtajan,A.L.",,,,,,"1850",,,,,,,"Armenia","AM","Yhezccoro?",,"1986-08-18","1986-08-18",,,,"http://herbarium.bgbm.org/object/B100088308",,,,,,,,,,,,,"Asia",,,,"Asia",,"E. T. Gabrieljan",,,,,,"Centaurea vavilovii Takht. & Gabrieljan",,"Takht. & Gabrieljan","Plantae; Asteraceae","Plantae",,,,"Asteraceae","Centaurea",,"vavilovii",,"species",
"B 10 0089444","B","Herbarium Berolinense","PreservedSpecimen","http://herbarium.bgbm.org/object/B100089444","516",,"L. G. Adams",,,,,,,,,,,,,"Australia","AU","Cotter River District, Snowy Flats, 1 mile NNW of Mt. Gingera.",,"1963-01-06","6.1.1963",,,,"http://herbarium.bgbm.org/object/B100089444",,,,,,,,,,,,,"Australia and Oceania",,,,"Australia and Oceania","2008","M. Luceño & Marcial Escudero",,,,,,"Carex blakei Nelmes",,"Nelmes","Plantae; CYPERACEAE","Plantae",,,,"CYPERACEAE","Carex",,"blakei",,,
"B 10 0089598","B","Herbarium Berolinense","PreservedSpecimen","http://herbarium.bgbm.org/object/B100089598","7108",,"S. W. L. Jacobs",,,,,,,,,,,,,"Australia","AU","Old Darling Downs. c. 5 km NE of Chinchilla.",,"1994-04-24","24.04.1994",,,,"http://herbarium.bgbm.org/object/B100089598",,,,"-26.6924991608","150.692230225",,,,,,,,"Australia and Oceania",,,,"Australia and Oceania",,,,,,,,"Triglochin dubia R.Br.",,"R.Br.","Plantae; JUNCAGINACEAE","Plantae",,,,"JUNCAGINACEAE","Triglochin",,"dubia",,,
"B 10 0089768","B","Herbarium Berolinense","PreservedSpecimen","http://herbarium.bgbm.org/object/B100089768","1934",,"E. Milne-Redhead & P. Taylor",,,"On grey soil in seasonally boggy grassland",,,"1050 m",,,,,,,"Tanzania","TZ","Tanganyika, Songea District. 12 km E. of Songea by Monganonga stream.",,"1955-12-28","28.12.1955",,,,"http://herbarium.bgbm.org/object/B100089768",,,,,,,,,,,,,"Africa",,,,"Africa",,,,,,,,"Triglochin milnei Horn",,"Horn","Plantae; JUNCAGINACEAE","Plantae",,,,"JUNCAGINACEAE","Triglochin",,"milnei",,,
"B 10 0093451","B","Herbarium Berolinense","PreservedSpecimen","http://herbarium.bgbm.org/object/B100093451","52908",,"Rechinger,K.H.",,,,,,"1200",,,,,,,"Iran, Islamic Republic of","IR","Persia: N: goran (Mohammad Reza Shah National Park",,"1975-06-05","1975-06-05",,,,"http://herbarium.bgbm.org/object/B100093451",,,,,,,,,,,,,"Asia",,,,"Asia",,,,,,,,"Cousinia qarehbilensis Rech. f.",,"Rech. f.","Plantae; Asteraceae","Plantae",,,,"Asteraceae","Cousinia",,"qarehbilensis",,"species",
"B 10 0094275","B","Herbarium Berolinense","PreservedSpecimen","http://herbarium.bgbm.org/object/B100094275",,,"A. Schlickum",,,,,,,,,,,,,"Germany","DE","Rheinland-Pfalz: Kiesgrube bei Sinzig.",,"1918-06-03","03.06.1918",,,,"http://herbarium.bgbm.org/object/B100094275","type determination: syntypi quoad",,,,,,,,,,,,"Europe",,,,"Europe",,,,,,,,"Hieracium calodon subsp. pseudofallax Touton",,"Touton","Plantae; COMPOSITAE","Plantae",,,,"COMPOSITAE","Hieracium",,"calodon","pseudofallax","subsp.","syntype"
"B 10 0096379","B","Herbarium Berolinense","PreservedSpecimen","http://herbarium.bgbm.org/object/B100096379","83-1801",,"H. Kalheber",,,,,,,,,,,,,"Germany","DE","Hessen, Goldener Grund, Niederbrechen, Weinbergsbrachen n. des Ortes.",,"1983-05-01","01.05.1983",,,,"http://herbarium.bgbm.org/object/B100096379","GBOL, Blattmaterial entnommen; Georeferenzierung nachträglich",,,"50.3666648865","8.13333320618",,,,,,,,"Europe",,,,"Europe","2012","R. Hand",,,,,,"Prunus avium L.",,"L.","Plantae; ROSACEAE","Plantae",,,,"ROSACEAE","Prunus",,"avium",,,
"B 10 0097463","B","Herbarium Berolinense","PreservedSpecimen","http://herbarium.bgbm.org/object/B100097463",,,"K. Touton",,,,,,,,,,,,,"Germany","DE","Rheinprovinz. Stromberg - Dörrebach.",,,"13.09.1922",,,,"http://herbarium.bgbm.org/object/B100097463",,,,,,,,,,,,,"Europe",,,,"Europe",,,,,,,,"Hieracium pilosella var. pseudangustissimum Touton",,"Touton","Plantae; COMPOSITAE","Plantae",,,,"COMPOSITAE","Hieracium",,"pilosella","pseudangustissimum","var.",
"B 10 0114359","B","Herbarium Berolinense","PreservedSpecimen","http://herbarium.bgbm.org/object/B100114359","1921",,"C. R. Michell & J. Risler",,,,,,,,,,,,,"Australia","AU",,,"1998-08-12","12.08.1998",,,,"http://herbarium.bgbm.org/object/B100114359",,,,,,,,,,,,,"Australia and Oceania",,,,"Australia and Oceania",,,,,,,,"Chenopodium melanocarpum (J.M.Black) J.M.Black",,"J.M.Black","Plantae; CHENOPODIACEAE","Plantae",,,,"CHENOPODIACEAE","Chenopodium",,"melanocarpum",,,
"B 10 0121064","B","Herbarium Berolinense","PreservedSpecimen","http://herbarium.bgbm.org/object/B100121064","515",,"F. Malaisse & P. Goetghebeur",,,"Savane steppique au pied d'une colline cuprifère",,,,,,,,,,"Congo Democratic Republic","CD","Fungurume, colline no. 5.",,"1985-05-09","09.05.1985",,,,"http://herbarium.bgbm.org/object/B100121064",,,,,,,,,,,,,"Africa",,,,"Africa","22.03.2002","D. Champluvier",,,,,,"Barleria cuspidata Champl.",,"Champl.","Plantae; ACANTHACEAE","Plantae",,,,"ACANTHACEAE","Barleria",,"cuspidata",,,"holotype"
"B 10 0124024","B","Herbarium Berolinense","PreservedSpecimen","http://herbarium.bgbm.org/object/B100124024",,,"E. Koch",,,,,,,,,,,,,"Germany","DE",,,"1960","1960",,,,"http://herbarium.bgbm.org/object/B100124024",,,,,,,,,,,,,"Europe",,,,"Europe",,,,,,,,"Triglochin palustris L.",,"L.","Plantae; JUNCAGINACEAE","Plantae",,,,"JUNCAGINACEAE","Triglochin",,"palustris",,,
"B 10 0127165","B","Herbarium Berolinense","PreservedSpecimen","http://herbarium.bgbm.org/object/B100127165",,,"S. Dressler",,,,,,,,,,,,,"Indonesia","ID",,,"1990-04-23","23.04.1990",,,,"http://herbarium.bgbm.org/object/B100127165",,,,,,,,,,,,,"Asia",,,,"Asia",,,,,,,,"Commersonia bartramia",,,"Plantae; STERCULIACEAE","Plantae",,,,"STERCULIACEAE","Commersonia",,"bartramia",,,
"B 10 0127220","B","Herbarium Berolinense","PreservedSpecimen","http://herbarium.bgbm.org/object/B100127220","6310",,"A. S. George",,,,,,,,,,,,,"Australia","AU",,,"1964-05-29","29.05.1964",,,,"http://herbarium.bgbm.org/object/B100127220",,,,,,,,,,,,,"Australia and Oceania",,,,"Australia and Oceania",,,,,,,,"Rulingia corylifolia Graham",,"Graham","Plantae; STERCULIACEAE","Plantae",,,,"STERCULIACEAE","Rulingia",,"corylifolia",,,
"B 10 0144869","B","Herbarium Berolinense","PreservedSpecimen","http://herbarium.bgbm.org/object/B100144869",,,"M. Delavay",,,,,,,,,,,,,"China","CN","Provinde du Yun-nan, paturages de Tsang-yang-tchang.",,"1887-09-05","5.9.1887",,,,"http://herbarium.bgbm.org/object/B100144869","DNA-Probenummer: A668 (Oberprieler/Stroka, Regensburg 2007)",,,,,,,,,,,,"Asia",,,,"Asia","2007","K. Stroka",,,,,,"Hippolytia delavayi (W.W.Sm.) C.Shih",,"C.Shih","Plantae; COMPOSITAE","Plantae",,,,"COMPOSITAE","Hippolytia",,"delavayi",,,
"B 10 0157339","B","Herbarium Berolinense","PreservedSpecimen","http://herbarium.bgbm.org/object/B100157339","51629",,"J. M. Pires, W. Rodriguez & G. C. Irwine",,,,,,,,,,,,,"Brazil","BR","Camb 13.",,,"09.10.1961",,,,"http://herbarium.bgbm.org/object/B100157339",,,,"1.75","-25",,,,,,,,"Middle and South America",,,,"Middle and South America",,,,,,,,"Pleonotoma clematis (Kunth) Miers",,"Miers","Plantae; BIGNONIACEAE","Plantae",,,,"BIGNONIACEAE","Pleonotoma",,"clematis",,,
"B 10 0158341","B","Herbarium Berolinense","PreservedSpecimen","http://herbarium.bgbm.org/object/B100158341",,,"J. F. N. Bornmüller",,,,,,,,,,,,,"Germany","DE",,,"1912-10-13","13.10.1912",,,,"http://herbarium.bgbm.org/object/B100158341",,,,,,,,,,,,,"Europe",,,,"Europe",,,,,,,,"Bromus ramosus subsp. ramosus",,,"Plantae; GRAMINEAE","Plantae",,,,"GRAMINEAE","Bromus",,"ramosus","ramosus","subsp.",
"B 10 0158719","B","Herbarium Berolinense","PreservedSpecimen","http://herbarium.bgbm.org/object/B100158719","11071",,"Mayer,E.",,,,,,"500",,,,,,,"Kosovo","KS","Miruša sub m. Koznik, Alt.: 500 m.",,"1985-04-20","1985-04-20",,,,"http://herbarium.bgbm.org/object/B100158719",,,,,,,,,,,,,"Europe",,,,"Europe",,,,,,,,"Aristolochia merxmuelleri Greuter & E. Mayer",,"Greuter & E. Mayer","Plantae; Aristolochiaceae","Plantae",,,,"Aristolochiaceae","Aristolochia",,"merxmuelleri",,"species",
"B 10 0168497","B","Herbarium Berolinense","PreservedSpecimen","http://herbarium.bgbm.org/object/B100168497","375",,"K. Dinter",,,,,,,,,,,,,"Namibia","NA",,,"1817-01-01","01.01.1817",,,,"http://herbarium.bgbm.org/object/B100168497","Albuca praecox K.Krause & Dinter",,,,,,,,,,,,"Africa",,,,"Africa",,,,,,,,"Albuca fleckii Schinz",,"Schinz","Plantae; LILIACEAE","Plantae",,,,"LILIACEAE","Albuca",,"fleckii",,,"type"
"B 10 0170215","B","Herbarium Berolinense","PreservedSpecimen","http://herbarium.bgbm.org/object/B100170215","386",,"Willing,E. & Willing,B.",,,,,,"380",,,,,,,"Greece","GR","Arkadhia, Megalopoleos, W Choremis",,"1980-05-18","1980-05-18",,,,"http://herbarium.bgbm.org/object/B100170215","Herbariumnummer in Berlin: B 10 0170215; utm: EG 93.58",,,"37.3838882446","22.073059082",,,,,,,,"Europe",,,,"Europe",,"E. Willing",,,,,,"Limodorum abortivum subsp. gracile B. Willing & E. Willing",,"B. Willing & E. Willing","Plantae; Orchidaceae","Plantae",,,,"Orchidaceae","Limodorum",,"abortivum","gracile","subspecies",
"B 10 0170216","B","Herbarium Berolinense","PreservedSpecimen","http://herbarium.bgbm.org/object/B100170216","1736",,"Willing,R. & Willing,E.",,,,,,"550",,,,,,,"Greece","GR","Imathía, Imathias, 1,6 km SW Georgiani",,"1985-05-27","1985-05-27",,,,"http://herbarium.bgbm.org/object/B100170216","Herbariumnummer in Berlin: B 10 0170216; utm: EK 97.97",,,"40.4377784729","22.167219162",,,,,,,,"Europe",,,,"Europe",,"E. Willing",,,,,,"Ophrys oestrifera var. grandiflora B. Willing & E. Willing",,"B. Willing & E. Willing","Plantae; Orchidaceae","Plantae",,,,"Orchidaceae","Ophrys",,"oestrifera","grandiflora","variety",
"B 10 0172760","B","Herbarium Berolinense","PreservedSpecimen","http://herbarium.bgbm.org/object/B100172760",,,"Ellison L. Epling C. & H. Anderson",,,,,,,,,,,,,"USA","US","Great Falls Canyon. Argus Mountains.",,"1930-04-18","18.04.1930",,,,"http://herbarium.bgbm.org/object/B100172760",,,,,,,,,,,,,"North America",,,,"North America",,,,,,,,"Salix laevigata Bebb",,"Bebb","Plantae; SALICACEAE","Plantae",,,,"SALICACEAE","Salix",,"laevigata",,,
"B 10 0172762","B","Herbarium Berolinense","PreservedSpecimen","http://herbarium.bgbm.org/object/B100172762","29",,"H. P. Bracelin",,,,,,"400m",,,,,,,"USA","US","California, Lake County. St. Helena Creek just south of Middletown.",,,"21.04.1931",,,,"http://herbarium.bgbm.org/object/B100172762",,,,,,,,,,,,,"North America",,,,"North America",,"C. R. Ball",,,,,,"Salix laevigata Bebb",,"Bebb","Plantae; SALICACEAE","Plantae",,,,"SALICACEAE","Salix",,"laevigata",,,
"B 10 0172769","B","Herbarium Berolinense","PreservedSpecimen","http://herbarium.bgbm.org/object/B100172769","506",,"H. P. Bracelin",,,,,,"2200m",,,,,,,"USA","US","California, Mariposa. Yosemite National Park.",,,"04.08.1931",,,,"http://herbarium.bgbm.org/object/B100172769",,,,,,,,,,,,,"North America",,,,"North America",,"C. R. Ball",,,,,,"Salix laevigata var. araquipa (Jeps.) C.R.Ball",,"C.R.Ball","Plantae; SALICACEAE","Plantae",,,,"SALICACEAE","Salix",,"laevigata","araquipa","var.",
"B 10 0172773","B","Herbarium Berolinense","PreservedSpecimen","http://herbarium.bgbm.org/object/B100172773","2",,"H. K. Sharsmith",,,,,,"315m",,,,,,,"USA","US","California, Los Angeles. Santa Clara River Valley, 15 km. north of Castaie.",,,"26.10.1931",,,,"http://herbarium.bgbm.org/object/B100172773",,,,,,,,,,,,,"North America",,,,"North America",,,,,,,,"Salix laevigata var. araquipa (Jeps.) C.R.Ball",,"C.R.Ball","Plantae; SALICACEAE","Plantae",,,,"SALICACEAE","Salix",,"laevigata","araquipa","var.",
"B 10 0173837","B","Herbarium Berolinense","PreservedSpecimen","http://herbarium.bgbm.org/object/B100173837","DÜR 3758",,"T. Dürbye & A. Kirchhoff",,,"Im Uferschotter",,,"ca. 870m",,,,,,,"Germany","DE","Bayern. Kreis Garmisch-Partenkirchen, Krün, Isar, .",,"2007-07-10","10.07.2007",,,,"http://herbarium.bgbm.org/object/B100173837",,,,"47.5","11.2833337784",,,,,,,,"Europe",,,,"Europe","18.12.2007","T. Raus",,,,,,"Rorippa palustris (L.) Besser",,"Besser","Plantae; CRUCIFERAE","Plantae",,,,"CRUCIFERAE","Rorippa",,"palustris",,,
"B 10 0176994","B","Herbarium Berolinense","PreservedSpecimen","http://herbarium.bgbm.org/object/B100176994","1542",,"B. Bartholomew & al.",,,,,,"2100-2350 m",,,,,,,"China","CN","Kunming Municipality, Xishan, between Taihua and Hating temples, broad-leaved evergreen, coniferous and deciduous forest.",,"1984-07-31","31.7.1984",,,,"http://herbarium.bgbm.org/object/B100176994",,,,"24.9666671753","102.633331299",,,,,,,,"Asia",,,,"Asia",,,,,,,,"Cicerbita taliensis (Franch.) Beauverd",,"Beauverd","Plantae; COMPOSITAE","Plantae",,,,"COMPOSITAE","Cicerbita",,"taliensis",,,
"B 10 0177791","B","Herbarium Berolinense","PreservedSpecimen","http://herbarium.bgbm.org/object/B100177791",,,"J. F. B. Mellette",,,,,,,,,,,,,"USA","US","Northvilla, South Dakota. low prairie.",,"1938-06-01","01.06.1938",,,,"http://herbarium.bgbm.org/object/B100177791",,,,,,,,,,,,,"North America",,,,"North America",,,,,,,,"Nothocalais cuspidata (Pursh) Greene",,"Greene","Plantae; COMPOSITAE","Plantae",,,,"COMPOSITAE","Nothocalais",,"cuspidata",,,
"B 10 0177802","B","Herbarium Berolinense","PreservedSpecimen","http://herbarium.bgbm.org/object/B100177802","314",,"C. F. Baker",,,,,,,,,,,,,"USA","US","California.",,,,,,,"http://herbarium.bgbm.org/object/B100177802",,,,,,,,,,,,,"North America",,,,"North America",,,,,,,,"Agoseris apargioides (Less.) Greene",,"Greene","Plantae; COMPOSITAE","Plantae",,,,"COMPOSITAE","Agoseris",,"apargioides",,,
"B 10 0184751","B","Herbarium Berolinense","PreservedSpecimen","http://herbarium.bgbm.org/object/B100184751",,,"C. I. Lei",,,"dry level land, loam, meadow",,,,,,,,,,"China","CN","Ching Mai District) Pak Shik Ling and vicinity. Ku Tung Village.",,"1933-05-18","18.05.1933",,,,"http://herbarium.bgbm.org/object/B100184751","woody, erect, 1,6 m high, fruits yellow",,,,,,,,,,,,"Asia",,,,"Asia","2007","H. -J. Esser",,,,,,"Suregada multiflora (A,Juss.) Baill.",,"Baill.","Plantae; EUPHORBIACEAE","Plantae",,,,"EUPHORBIACEAE","Suregada",,"multiflora",,,
"B 10 0185596","B","Herbarium Berolinense","PreservedSpecimen","http://herbarium.bgbm.org/object/B100185596","715",,"Raab-Straube,E. von & M. Smalla & Sun Hang",,,,,,"4450",,,,,,,"China","CN","Yunnan, Deqen Xian, Meili Xueshan on provincial bo",,"2000-09-08","2000-09-08",,,,"http://herbarium.bgbm.org/object/B100185596",,,,"28.6166706085","98.6305618286",,,,,,,,"Asia",,,,"Asia",,"E. von Raab-Straube",,,,,,"Saussurea kawakarpo Raab-Straube",,"Raab-Straube","Plantae; Asteraceae","Plantae",,,,"Asteraceae","Saussurea",,"kawakarpo",,"species",
"B 10 0185601","B","Herbarium Berolinense","PreservedSpecimen","http://herbarium.bgbm.org/object/B100185601",,,"M. Tabbé",,,,,,,,,,,,,"China","CN","Provinz Yun-Nan.",,,,,,,"http://herbarium.bgbm.org/object/B100185601",,,,,,,,,,,,,"Asia",,,,"Asia",,,,,,,,"Gentiana albescens Fr.",,"Fr.","Plantae; GENTIANACEAE","Plantae",,,,"GENTIANACEAE","Gentiana",,"albescens",,,
"B 10 0186945","B","Herbarium Berolinense","PreservedSpecimen","http://herbarium.bgbm.org/object/B100186945",,,"P. Brückner & C. Gonnermann",,,,,,,,,,,,,"Germany","DE",,,"1977-07-09","09.07.1977",,,,"http://herbarium.bgbm.org/object/B100186945",,,,,,,,,,,,,"Europe",,,,"Europe",,,,,,,,"Rorippa austriaca",,,"Plantae; CRUCIFERAE","Plantae",,,,"CRUCIFERAE","Rorippa",,"austriaca",,,
"B 10 0186946","B","Herbarium Berolinense","PreservedSpecimen","http://herbarium.bgbm.org/object/B100186946",,,"M. Bässler",,,,,,,,,,,,,"Germany","DE",,,"1977-07-09","09.07.1977",,,,"http://herbarium.bgbm.org/object/B100186946",,,,,,,,,,,,,"Europe",,,,"Europe",,,,,,,,"Rorippa austriaca",,,"Plantae; CRUCIFERAE","Plantae",,,,"CRUCIFERAE","Rorippa",,"austriaca",,,
"B 10 0190385","B","Herbarium Berolinense","PreservedSpecimen","http://herbarium.bgbm.org/object/B100190385","10519",,"E. Milne-Redhead & P. Taylor",,,,,,"1850 m",,,,,,,"Tanzania","TZ","Songea District, Lumpembe Hill in dense forest.",,"1956-05-26","26.05.1956",,,,"http://herbarium.bgbm.org/object/B100190385",,,,,,,,,,,,,"Africa",,,,"Africa","4. 2007","I. Darbyshire",,,,,,"Barleria lukwangulensis I.Darbysh.",,"I.Darbysh.","Plantae; ACANTHACEAE","Plantae",,,,"ACANTHACEAE","Barleria",,"lukwangulensis",,,
"B 10 0190397","B","Herbarium Berolinense","PreservedSpecimen","http://herbarium.bgbm.org/object/B100190397","2808",,"Verdcourt,B.",,,,,,"1331",,,,,,,"Tanzania","TZ","Distr. Kigana, Kigoma to Kasulu, mile 23., Alt.: 1",,"1960-07-14","1960-07-14",,,,"http://herbarium.bgbm.org/object/B100190397","Ex Herb. Hort. Bot. Reg. Kew",,,,,,,,,,,,"Africa",,,,"Africa",,"I. Darbyshire",,,,,,"Barleria L.",,"L.","Plantae; Acanthaceae","Plantae",,,,"Acanthaceae","Barleria",,,,"genus",
"B 10 0190438","B","Herbarium Berolinense","PreservedSpecimen","http://herbarium.bgbm.org/object/B100190438","8530",,"F. L. Stuhlmann",,,,,,,,,,,,,"Tanzania","TZ","Dar es Salaam.",,"1894-09-10","10.09.1894",,,,"http://herbarium.bgbm.org/object/B100190438",,,,,,,,,,,,,"Africa",,,,"Africa",,,,,,,,"Barleria diacantha Nees",,"Nees","Plantae; ACANTHACEAE","Plantae",,,,"ACANTHACEAE","Barleria",,"diacantha",,,
"B 10 0190461","B","Herbarium Berolinense","PreservedSpecimen","http://herbarium.bgbm.org/object/B100190461","114",,"E. Heinsen",,,,,,"800 m",,,,,,,"Tanzania","TZ","Mohesa in Usambara.",,"1895-09-11","11.09.1895",,,,"http://herbarium.bgbm.org/object/B100190461",,,,,,,,,,,,,"Africa",,,,"Africa",,,,,,,,"Barleria brevispina R.Br.",,"R.Br.","Plantae; ACANTHACEAE","Plantae",,,,"ACANTHACEAE","Barleria",,"brevispina",,,
"B 10 0190476","B","Herbarium Berolinense","PreservedSpecimen","http://herbarium.bgbm.org/object/B100190476","LBM 10845",,"L. B. Mwasumbi, B. J. Harris & T. M. Tadros",,,"Acacia commiphora bushland",,,"ca. 750 m",,,,,,,"Tanzania","TZ","T2. Near Nyumba ya Nungu dam, Same.",,"1970-06-06","06.06.1970",,,,"http://herbarium.bgbm.org/object/B100190476",,,,,,,,,,,,,"Africa",,,,"Africa",,,,,,,,"Barleria acanthoides Vahl",,"Vahl","Plantae; ACANTHACEAE","Plantae",,,,"ACANTHACEAE","Barleria",,"acanthoides",,,
"B 10 0190534","B","Herbarium Berolinense","PreservedSpecimen","http://herbarium.bgbm.org/object/B100190534","2268",,"H. G. Faulkner",,,,,,"0 m",,,,,,,"Tanzania","TZ","Chukwani, onforeshore and adjacent lush.",,"1959-05-25","25.05.1959",,,,"http://herbarium.bgbm.org/object/B100190534",,,,,,,,,,,,,"Africa",,,,"Africa",,,,,,,,"Barleria sacleuxii Benoist",,"Benoist","Plantae; ACANTHACEAE","Plantae",,,,"ACANTHACEAE","Barleria",,"sacleuxii",,,
"B 10 0194226","B","Herbarium Berolinense","PreservedSpecimen","http://herbarium.bgbm.org/object/B100194226",,,"Häffner",,,,,,,,,,,,,"Germany","DE","Berlin. Köppchensee zw. Lübars und Schildow, ehem. Rieselfelder.",,,"09.07.1997",,,,"http://herbarium.bgbm.org/object/B100194226",,,,,,,,,,,,,"Europe",,,,"Europe",,,,,,,,"Arctium tomentosum Mill.",,"Mill.","Plantae; COMPOSITAE","Plantae",,,,"COMPOSITAE","Arctium",,"tomentosum",,,
"B 10 0209198","B","Herbarium Berolinense","PreservedSpecimen","http://herbarium.bgbm.org/object/B100209198",,,"B. Gemeinholzer & M. Ristow",,,,,,,,,,,,,"Germany","DE","Brandenburg, Stölln.",,"2007-06-18","18.06.2007",,,,"http://herbarium.bgbm.org/object/B100209198",,,,,,,,,,,,,"Europe",,,,"Europe",,,,,,,,"Rorippa x anceps (Wahlenb.) Rchb.",,"Rchb.","Plantae; CRUCIFERAE","Plantae",,,,"CRUCIFERAE","Rorippa",,"x anceps",,,
"B 10 0209206","B","Herbarium Berolinense","PreservedSpecimen","http://herbarium.bgbm.org/object/B100209206",,,"B. Gemeinholzer & M. Ristow",,,,,,,,,,,,,"Germany","DE","Brandenburg.",,"2007-06-18","18.06.2007",,,,"http://herbarium.bgbm.org/object/B100209206",,,,,,,,,,,,,"Europe",,,,"Europe",,,,,,,,"Medicago x varia Martyn",,"Martyn","Plantae; LEGUMINOSAE-PAPILIONOIDEAE","Plantae",,,,"LEGUMINOSAE-PAPILIONOIDEAE","Medicago",,"x varia",,,
"B 10 0209435","B","Herbarium Berolinense","PreservedSpecimen","http://herbarium.bgbm.org/object/B100209435","790",,"B. Bartholomew & al.",,,"on lower slopes abouve cultivated fields, vine in a thicked among cultivated plants, flowers white",,,"ca. 2200-2350 m",,,,,,,"China","CN","Dali Xiang. E side of Diancang Shan mountain range, Vicinity of Qingbichi.",,"1984-07-07","07.07.1984",,,,"http://herbarium.bgbm.org/object/B100209435",,,,"25.6333332062","100.166664124",,,,,,,,"Asia",,,,"Asia",,,,,,,,"Solena amplexicaulis (Lam.) Gandhi",,"Gandhi","Plantae; CUCURBITACEAE","Plantae",,,,"CUCURBITACEAE","Solena",,"amplexicaulis",,,
"B 10 0209586","B","Herbarium Berolinense","PreservedSpecimen","http://herbarium.bgbm.org/object/B100209586","DÜR 3512",,"T. Dürbye & A. Kirchhoff",,,"Mischwald",,,"57m",,,,,,,"Germany","DE","Brandenburg. Kreis Märkisch-Oderland, Waldsieversdorf, Großer Däbersee.",,"2007-04-29","29.4.2007",,,,"http://herbarium.bgbm.org/object/B100209586",,,,"52.536945343","14.0749998093",,,,,,,,"Europe",,,,"Europe","29.4.2007","T. Dürbye",,,,,,"Chelidonium majus L.",,"L.","Plantae; PAPAVERACEAE","Plantae",,,,"PAPAVERACEAE","Chelidonium",,"majus",,,
"B 10 0217275","B","Herbarium Berolinense","PreservedSpecimen","http://herbarium.bgbm.org/object/B100217275","7484",,"Pereira",,,,,,,,,,,,,"Brazil","BR",,,"1963-03-31","31.3.1963",,,,"http://herbarium.bgbm.org/object/B100217275",,,,,,,,,,,,,"Middle and South America",,,,"Middle and South America",,,,,,,,"Kielmeyera rubriflora",,,"Plantae; GUTTIFERAE","Plantae",,,,"GUTTIFERAE","Kielmeyera",,"rubriflora",,,
"B 10 0217359","B","Herbarium Berolinense","PreservedSpecimen","http://herbarium.bgbm.org/object/B100217359","2563",,"H. Walter & E. Walter",,,,,,,,,,,,,"Australia","AU","Queensland.",,,,,,,"http://herbarium.bgbm.org/object/B100217359",,,,,,,,,,,,,"Australia and Oceania",,,,"Australia and Oceania",,,,,,,,"Cymbidium canaliculatum R.Br.",,"R.Br.","Plantae; ORCHIDACEAE","Plantae",,,,"ORCHIDACEAE","Cymbidium",,"canaliculatum",,,
"B 10 0217760","B","Herbarium Berolinense","PreservedSpecimen","http://herbarium.bgbm.org/object/B100217760","16241",,"Koorders",,,,,,,,,,,,,"Indonesia","ID",,,,"10.04.1895",,,,"http://herbarium.bgbm.org/object/B100217760","Zeichnung!",,,,,,,,,,,,"Asia",,,,"Asia",,,,,,,,"Begonia masarangensis Irmsch.",,"Irmsch.","Plantae; BEGONIACEAE","Plantae",,,,"BEGONIACEAE","Begonia",,"masarangensis",,,
"B 10 0217762","B","Herbarium Berolinense","PreservedSpecimen","http://herbarium.bgbm.org/object/B100217762","15191",,"Warburg",,,,,,,,,,,,,"Indonesia","ID","Celebres Minahassa. N. Celebres Boyjong.",,"1888","1888",,,,"http://herbarium.bgbm.org/object/B100217762",,,,,,,,,,,,,"Asia",,,,"Asia",,,,,,,,"Begonia strachwitzii Warb.",,"Warb.","Plantae; BEGONIACEAE","Plantae",,,,"BEGONIACEAE","Begonia",,"strachwitzii",,,
"B 10 0218488","B","Herbarium Berolinense","PreservedSpecimen","http://herbarium.bgbm.org/object/B100218488","29650",,"J. Clemens & M. S. Clemens",,,,,,"1500 m",,,,,,,"Indonesia","ID","B. N. Borneo, Tenompok.",,"1932-06-23","23.06.1932",,,,"http://herbarium.bgbm.org/object/B100218488","Tree 50X I' .Fl cream, fragrant.",,,,,,,,,,,,"Asia",,,,"Asia",,,,,,,,"Alangium chinense (Lour.) Rehder",,"Rehder","Plantae; ALANGIACEAE","Plantae",,,,"ALANGIACEAE","Alangium",,"chinense",,,
"B 10 0218775","B","Herbarium Berolinense","PreservedSpecimen","http://herbarium.bgbm.org/object/B100218775","s.n.",,"K. Bialucha",,,,,,,,,,,,,"Germany","DE","Lübben. debris parking space at Ständehaus.",,,"07.07.1961",,,,"http://herbarium.bgbm.org/object/B100218775",,,,,,,,,,,,,"Europe",,,,"Europe",,,,,,,,"Campanula rapunculoides L.",,"L.","Plantae; CAMPANULACEAE","Plantae",,,,"CAMPANULACEAE","Campanula",,"rapunculoides",,,
"B 10 0218777","B","Herbarium Berolinense","PreservedSpecimen","http://herbarium.bgbm.org/object/B100218777","s.n.",,"M. Schmattorsch",,,,,,,,,,,,,"Germany","DE","Brandenburg. Dahme, fence in Görsdorf.",,,"13.08.1948",,,,"http://herbarium.bgbm.org/object/B100218777",,,,,,,,,,,,,"Europe",,,,"Europe",,,,,,,,"Campanula rapunculoides L.",,"L.","Plantae; CAMPANULACEAE","Plantae",,,,"CAMPANULACEAE","Campanula",,"rapunculoides",,,
"B 10 0218790","B","Herbarium Berolinense","PreservedSpecimen","http://herbarium.bgbm.org/object/B100218790","s.n.",,"R. Schulz",,,,,,,,,,,,,"Germany","DE","Chorin. Senftenhütte.",,"1890","1890",,,,"http://herbarium.bgbm.org/object/B100218790",,,,,,,,,,,,,"Europe",,,,"Europe",,,,,,,,"Campanula rapunculoides L.",,"L.","Plantae; CAMPANULACEAE","Plantae",,,,"CAMPANULACEAE","Campanula",,"rapunculoides",,,
"B 10 0220914","B","Herbarium Berolinense","PreservedSpecimen","http://herbarium.bgbm.org/object/B100220914","16128",,"Miller,A.G., Hyam,R., Al Khulaidi,A.-W. A., Sulaiman,A.S. & Talib,N.M.",,,,,,"130",,,,,,,"Yemen","YE","Socotra, Nogad Plain, Qa'arah",,"1998-10-30","1998-10-30",,,,"http://herbarium.bgbm.org/object/B100220914","DNA sample taken INSDC acc. no KX896051",,,"12.5500001907","54.0166702271",,,,,,,,"Asia",,,,"Asia","2016","N. Kilian 2016",,,,,,"Libinhania fontinalis A. G. Mill., R. Sommerer & N. Kilian",,"A. G. Mill., R. Sommerer & N. Kilian","Plantae; Asteraceae","Plantae",,,,"Asteraceae","Libinhania",,"fontinalis",,"species",
"B 10 0238003","B","Herbarium Berolinense","PreservedSpecimen","http://herbarium.bgbm.org/object/B100238003","16248ß",,"Koorders",,,,,,,,,,,,,"Indonesia","ID","Insula Celebes, Prov. Minahassa.",,,"07.01.1895",,,,"http://herbarium.bgbm.org/object/B100238003",,,,,,,,,,,,,"Asia",,,,"Asia","27.07.1995","M. C. Tebbitt",,,,,,"Begonia cristata Warb. ex L.B.Sm. & Wassh.",,"Warb. ex L.B.Sm. & Wassh.","Plantae; BEGONIACEAE","Plantae",,,,"BEGONIACEAE","Begonia",,"cristata",,,
"B 10 0241029","B","Herbarium Berolinense","PreservedSpecimen","http://herbarium.bgbm.org/object/B100241029",,,"T. Thomson",,,,,,"12-13000 ped.",,,,,,,"China","CN","Tibet occ.; Piti, regio alp.",,"1847-09-04","04.09.1847",,,,"http://herbarium.bgbm.org/object/B100241029",,,,,,,,,,,,,"Asia",,,,"Asia",,,,,,,,"Braya thomsonii Hook.f.",,"Hook.f.","Plantae; CRUCIFERAE","Plantae",,,,"CRUCIFERAE","Braya",,"thomsonii",,,"type ?"
"B 10 0241279","B","Herbarium Berolinense","PreservedSpecimen","http://herbarium.bgbm.org/object/B100241279","2189/2140/2250",,"G. Forrest",,,,,,,,,,,,,"China","CN","N.W. Yunnan; eastern flank of the Lichiang range.",,"1906-05","05.-06.1906",,,,"http://herbarium.bgbm.org/object/B100241279","Cardamine granulifera (Franch.) Diels; ex Herb. Hort. Reg. Bot. Edin.; type of Loxostemon delavayi Franch.?",,,,,,,,,,,,"Asia",,,,"Asia",,,,,,,,"Loxostemon granulifer (Franch.) O.E.Schulz",,"O.E.Schulz","Plantae; CRUCIFERAE","Plantae",,,,"CRUCIFERAE","Loxostemon",,"granulifer",,,"type ?"
"B 10 0241406","B","Herbarium Berolinense","PreservedSpecimen","http://herbarium.bgbm.org/object/B100241406","2123",,"Wichura",,,,,,"1500 m",,,,,,,"Indonesia","ID","Java, in monte Malabas.",,"1861-11-18","18.11.1861",,,,"http://herbarium.bgbm.org/object/B100241406","Pteroneuron javanicum Blume",,,,,,,,,,,,"Asia",,,,"Asia",,,,,,,,"Cardamine africana var. borbonica Pers.",,"Pers.","Plantae; CRUCIFERAE","Plantae",,,,"CRUCIFERAE","Cardamine",,"africana","borbonica","var.",
"B 10 0241565","B","Herbarium Berolinense","PreservedSpecimen","http://herbarium.bgbm.org/object/B100241565","9430",,"J. F. Rock",,,,,,,,,,,,,"China","CN","Eastern slopes of Likiang Snow Range, Yangtze watershed.",,"1923-07","07.1923",,,,"http://herbarium.bgbm.org/object/B100241565",,,,,,,,,,,,,"Asia",,,,"Asia","16.09.2008","I. A. Al-Shehbaz",,,,,,"Draba yunnanensis var. latifolia O.E. Schulz",,"O.E. Schulz","Plantae; CRUCIFERAE","Plantae",,,,"CRUCIFERAE","Draba",,"yunnanensis","latifolia","var.","holotype"
"B 10 0242276","B","Herbarium Berolinense","PreservedSpecimen","http://herbarium.bgbm.org/object/B100242276","102975",,"Steyermark,J.A. & Bunting,G.",,,,,,,,,,,,,"Venezuela","VE","Territorio Federal  Amazonas: Bosque enano sobre y",,"1979-04-30","1979-04-30",,,,"http://herbarium.bgbm.org/object/B100242276",,,,,,,,,,,,,"Middle and South America",,,,"Middle and South America",,,,,,,,"Himatanthus semilunatus Markgr.",,"Markgr.","Plantae; Apocynaceae","Plantae",,,,"Apocynaceae","Himatanthus",,"semilunatus",,"species",
"B 10 0249662","B","Herbarium Berolinense","PreservedSpecimen","http://herbarium.bgbm.org/object/B100249662","3723",,"A. K. Meebold",,,,,,"3660 m",,,,,,,"China","CN","Tibet: Chilungtal Westtibet.",,"1905-07","07.1905",,,,"http://herbarium.bgbm.org/object/B100249662","Arabis amplexicaule",,,,,,,,,,,,"Asia",,,,"Asia",,,,,,,,"Arabis alticola var. calvescens O.E.Schulz",,"O.E.Schulz","Plantae; CRUCIFERAE","Plantae",,,,"CRUCIFERAE","Arabis",,"alticola","calvescens","var.","type ?"
"B 10 0249671","B","Herbarium Berolinense","PreservedSpecimen","http://herbarium.bgbm.org/object/B100249671",,,"W. D. Campbell",,,,,,,,,,,,,"Australia","AU","Boulder; Coolgardie Distr.",,"1900-07-28","28.07.1900",,,,"http://herbarium.bgbm.org/object/B100249671",,,,,,,,,,,,,"Australia and Oceania",,,,"Australia and Oceania",,,,,,,,"Arabidella trisecta (F.Muell.) O.E.Schulz",,"O.E.Schulz","Plantae; CRUCIFERAE","Plantae",,,,"CRUCIFERAE","Arabidella",,"trisecta",,,"type ?"
"B 10 0249826","B","Herbarium Berolinense","PreservedSpecimen","http://herbarium.bgbm.org/object/B100249826","40785",,"Rechinger,K.H.",,,,,,"1900",,,,,,,"Iran, Islamic Republic of","IR","Persia, Prov. Azerbaijan orient.: in declivibus ar",,"1971-06-01","1971-06-01",,,,"http://herbarium.bgbm.org/object/B100249826",,,,,,,,,,,,,"Asia",,,,"Asia",,,,,,,,"Eremostachys azerbaijanica Rech. f.",,"Rech. f.","Plantae; Lamiaceae","Plantae",,,,"Lamiaceae","Eremostachys",,"azerbaijanica",,"species",
"B 10 0249923","B","Herbarium Berolinense","PreservedSpecimen","http://herbarium.bgbm.org/object/B100249923","5344b",,"F. L. E. Diels",,,,,,,,,,,,,"Australia","AU","West-Australien: Esperance: ca. 60 km nördlich von Esperance; lichtes Gebüsch auf dürrem Sand.",,"1901-11-03","03.11.1901",,,,"http://herbarium.bgbm.org/object/B100249923","Didymotheca thesioides var. stricta",,,,,,,,,,,,"Australia and Oceania",,,,"Australia and Oceania",,,,,,,,"Didymotheca stricta H.Walter",,"H.Walter","Plantae; GYROSTEMONACEAE","Plantae",,,,"GYROSTEMONACEAE","Didymotheca",,"stricta",,,"type"
"B 10 0250963","B","Herbarium Berolinense","PreservedSpecimen","http://herbarium.bgbm.org/object/B100250963","25",,"G. Hübner",,,,,,,,,,,,,"Brazil","BR","Amazonas. Manaós.",,,"21.05.1928",,,,"http://herbarium.bgbm.org/object/B100250963","185a",,,,,,,,,,,,"Middle and South America",,,,"Middle and South America",,,,,,,,"Acrocomia aculeata (Jacq.) Mart.",,"Mart.","Plantae; PALMAE","Plantae",,,,"PALMAE","Acrocomia",,"aculeata",,,
"B 10 0253812","B","Herbarium Berolinense","PreservedSpecimen","http://herbarium.bgbm.org/object/B100253812","51512",,"B. Rambo",,,,,,,,,,,,,"Brazil","BR","RGS, Passo do Socorro p. Vacaria.",,"1951-12-26","26.12.1951",,,,"http://herbarium.bgbm.org/object/B100253812",,,,,,,,,,,,,"Middle and South America",,,,"Middle and South America",,,,,,,,"Croton verbenifolia Muell.Arg.",,"Muell.Arg.","Plantae; EUPHORBIACEAE","Plantae",,,,"EUPHORBIACEAE","Croton",,"verbenifolia",,,
"B 10 0253813","B","Herbarium Berolinense","PreservedSpecimen","http://herbarium.bgbm.org/object/B100253813","51913",,"B. Rambo",,,,,,,,,,,,,"Brazil","BR","RGS, Passo da Guarda.",,"1952-01-15","15.1.1952",,,,"http://herbarium.bgbm.org/object/B100253813",,,,,,,,,,,,,"Middle and South America",,,,"Middle and South America",,,,,,,,"Croton verbenifolia Muell.Arg.",,"Muell.Arg.","Plantae; EUPHORBIACEAE","Plantae",,,,"EUPHORBIACEAE","Croton",,"verbenifolia",,,
"B 10 0260193","B","Herbarium Berolinense","PreservedSpecimen","http://herbarium.bgbm.org/object/B100260193","s.n.",,"Gambarian,P.",,,,,,,,,,,,,"Armenia","AM","Avan dry stony slopes",,"2006-05-25","2006-05-25",,,,"http://herbarium.bgbm.org/object/B100260193",,,,,,,,,,,,,"Asia",,,,"Asia",,"P. P. Gambarian",,,,,,"Papaver roseolum M. V. Agab. & Fragman",,"M. V. Agab. & Fragman","Plantae; Papaveraceae","Plantae",,,,"Papaveraceae","Papaver",,"roseolum",,"species",
"B 10 0260195","B","Herbarium Berolinense","PreservedSpecimen","http://herbarium.bgbm.org/object/B100260195","s.n.",,"Gabrielian,E., Agababian,M. & Nersesian,A.",,,,,,"3060",,,,,,,"Armenia","AM","[Oblast' Syunik, Kafanskiĭ raĭon, podnozhie i osno",,"2005-07-17","2005-07-17",,,,"http://herbarium.bgbm.org/object/B100260195",,,,,,,,,,,,,"Asia",,,,"Asia",,"E. Gabrielan, M. Agababian & A. Nersesian",,,,,,"Silene chustupica Nersesian",,"Nersesian","Plantae; Caryophyllaceae","Plantae",,,,"Caryophyllaceae","Silene",,"chustupica",,"species",
"B 10 0261992","B","Herbarium Berolinense","PreservedSpecimen","http://herbarium.bgbm.org/object/B100261992","10854",,"A. Loefgren",,,,,,,,,,,,,"Brazil","BR","Rio-Claro, S.Paulo.",,"1988-05-22","22.05.1988",,,,"http://herbarium.bgbm.org/object/B100261992",,,,,,,,,,,,,"Middle and South America",,,,"Middle and South America","2010","M. Nee",,,,,,"Trianosperma tayuya (Vell.) Cogn.",,"Cogn.","Plantae; CUCURBITACEAE","Plantae",,,,"CUCURBITACEAE","Trianosperma",,"tayuya",,,
"B 10 0261995","B","Herbarium Berolinense","PreservedSpecimen","http://herbarium.bgbm.org/object/B100261995","10849",,"A. Usteri",,,,,,,,,,,,,"Brazil","BR","Alto da Serra, S. Paulo.",,"1906-08-12","12.08.1906",,,,"http://herbarium.bgbm.org/object/B100261995",,,,,,,,,,,,,"Middle and South America",,,,"Middle and South America","2010","M. Nee",,,,,,"Cayaponia martiana (Cogn.) Cogn.",,"Cogn.","Plantae; CUCURBITACEAE","Plantae",,,,"CUCURBITACEAE","Cayaponia",,"martiana",,,
"B 10 0263614","B","Herbarium Berolinense","PreservedSpecimen","http://herbarium.bgbm.org/object/B100263614","9258",,"J. F. Rock",,,,,,,,,,,,,"China","CN","Yunnan. mount peimashan, Mekong-Yangtze divide between Atuntze and Pungtzera.",,"1923-06","6. 1923",,,,"http://herbarium.bgbm.org/object/B100263614",,,,,,,,,,,,,"Asia",,,,"Asia","2008","A. Polatschek",,,,,,"Erysimum wardii Polatschek",,"Polatschek","Plantae; CRUCIFERAE","Plantae",,,,"CRUCIFERAE","Erysimum",,"wardii",,,
"B 10 0263620","B","Herbarium Berolinense","PreservedSpecimen","http://herbarium.bgbm.org/object/B100263620",,,"M. Bässler",,,,,,,,,,,,,"Germany","DE",,,"1963-07-11","11.07.1963",,,,"http://herbarium.bgbm.org/object/B100263620",,,,,,,,,,,,,"Europe",,,,"Europe",,,,,,,,"Sorbus semipinnata (Roth) Hedl.",,"Hedl.","Plantae; ROSACEAE","Plantae",,,,"ROSACEAE","Sorbus",,"semipinnata",,,
"B 10 0271813","B","Herbarium Berolinense","PreservedSpecimen","http://herbarium.bgbm.org/object/B100271813","19948",,"R. Schlechter",,,,,,,,,,,,,"Indonesia","ID","Waria.",,"1909-07-05","05.07.1909",,,,"http://herbarium.bgbm.org/object/B100271813",,,,,,,,,,,,,"Asia",,,,"Asia",,,,,,,,"Hoya rubida Schltr.",,"Schltr.","Plantae; ASCLEPIADACEAE","Plantae",,,,"ASCLEPIADACEAE","Hoya",,"rubida",,,
"B 10 0271815","B","Herbarium Berolinense","PreservedSpecimen","http://herbarium.bgbm.org/object/B100271815","1207",,"P. Hiepko & W. Schultze-Motel",,,"Bergwald",,,"1900 m",,,,,,,"Indonesia","ID","West-Irian. Eipomek-Tal. Auf der Terasse zwischen Eipomek und Mumye unterhalb von Malingdam.",,"1976-02-27","27.02.1976",,,,"http://herbarium.bgbm.org/object/B100271815",,,,"-4.41666650772","140.016662598",,,,,,,,"Asia",,,,"Asia","20.05.1991",,,,,,,"Hoya solaniflora Schltr.",,"Schltr.","Plantae; ASCLEPIADACEAE","Plantae",,,,"ASCLEPIADACEAE","Hoya",,"solaniflora",,,
"B 10 0271999","B","Herbarium Berolinense","PreservedSpecimen","http://herbarium.bgbm.org/object/B100271999","3007",,"R. D. Hoogland",,,,,,"1500 m",,,,,,,"Indonesia","ID","Nature Reserve Tjibodas.",,"1952-11-20","20.11.1952",,,,"http://herbarium.bgbm.org/object/B100271999",,,,,,,,,,,,,"Asia",,,,"Asia",,,,,,,,"Eria ferox",,,"Plantae; ORCHIDACEAE","Plantae",,,,"ORCHIDACEAE","Eria",,"ferox",,,
"B 10 0272106","B","Herbarium Berolinense","PreservedSpecimen","http://herbarium.bgbm.org/object/B100272106",,,"A. Fendler",,,,,,,,,,,,,"USA","US","Missouri; St. Louis; Mississippi Ufer.",,"1846-06-03","03.06.1846",,,,"http://herbarium.bgbm.org/object/B100272106",,,,,,,,,,,,,"North America",,,,"North America",,,,,,,,"Nasturtium sinuatum Nutt.",,"Nutt.","Plantae; CRUCIFERAE","Plantae",,,,"CRUCIFERAE","Nasturtium",,"sinuatum",,,
"B 10 0272166","B","Herbarium Berolinense","PreservedSpecimen","http://herbarium.bgbm.org/object/B100272166",,,"N. M. Przewalski",,,,,,,,,,,,,"China","CN","China occidentalis; Regio Tangut; Prov. Kansu.",,"1880","1880",,,,"http://herbarium.bgbm.org/object/B100272166","Arabis glandulosa",,,,,,,,,,,,"Asia",,,,"Asia",,,,,,,,"Dontostemon glandulosus (Kar. & Kir.) O.E.Schulz",,"O.E.Schulz","Plantae; CRUCIFERAE","Plantae",,,,"CRUCIFERAE","Dontostemon",,"glandulosus",,,
"B 10 0272774","B","Herbarium Berolinense","PreservedSpecimen","http://herbarium.bgbm.org/object/B100272774","41820",,"Rechinger,K.H.",,,,,,"1300",,,,,,,"Iran, Islamic Republic of","IR","Prov. Azerbaijan occid.: in pratis paludosis SE Sh",,"1971-06-12","1971-06-12",,,,"http://herbarium.bgbm.org/object/B100272774",,,,,,,,,,,,,"Asia",,,,"Asia",,,,,,,,"Eremopoa medica H. Scholz",,"H. Scholz","Plantae; Poaceae","Plantae",,,,"Poaceae","Eremopoa",,"medica",,"species",
"B 10 0277122","B","Herbarium Berolinense","PreservedSpecimen","http://herbarium.bgbm.org/object/B100277122","7274",,"Kostermans",,,,,,"30 m",,,,,,,"Indonesia","ID","Borneo; East Kutai; sandy soil; low ridge.",,"1952-06-11","11.06.1952",,,,"http://herbarium.bgbm.org/object/B100277122",,,,,,,,,,,,,"Asia",,,,"Asia",,,,,,,,"Alseodaphne foetida Kosterm.",,"Kosterm.","Plantae; LAURACEAE","Plantae",,,,"LAURACEAE","Alseodaphne",,"foetida",,,"type"
"B 10 0278180","B","Herbarium Berolinense","PreservedSpecimen","http://herbarium.bgbm.org/object/B100278180","70.902.2",,"H. E. Weber",,,,,,,,,,,,,"Germany","DE","Schleswig-Holstein: Wegrand zwischen Hoisdorf und Gölm.",,"1970","1970",,,,"http://herbarium.bgbm.org/object/B100278180","fol. collected 02.09.1970, flor. collected 16.07.1970; label on leaf: no. 70902/1",,,,,,,,,,,,"Europe",,,,"Europe",,,,,,,,"Rubus stormanicus H.E.Weber",,"H.E.Weber","Plantae; ROSACEAE","Plantae",,,,"ROSACEAE","Rubus",,"stormanicus",,,"isotype"
"B 10 0278606","B","Herbarium Berolinense","PreservedSpecimen","http://herbarium.bgbm.org/object/B100278606","4517",,"O. M. Clark",,,,,,,,,,,,,"USA","US","Wolf Creek; moist parks.",,"1931-08-17","17.08.1931",,,,"http://herbarium.bgbm.org/object/B100278606",,,,,,,,,,,,,"North America",,,,"North America","23.09.2011","D. Albach",,,,,,"Veronica wormskjoldii subsp. nutans (Bong.) Pennell",,"Pennell","Plantae; SCROPHULARIACEAE","Plantae",,,,"SCROPHULARIACEAE","Veronica",,"wormskjoldii","nutans","subsp.","type ?"
"B 10 0278843","B","Herbarium Berolinense","PreservedSpecimen","http://herbarium.bgbm.org/object/B100278843","8465",,"L. A. S. Johnson & B. G. Briggs",,,,,,,,,,,,,"Australia","AU","WA; Darling; Base of Devils Slide, Porongurup National Park, Porongurup NP.",,"1988-10-30","30.10.1988",,,,"http://herbarium.bgbm.org/object/B100278843",,,,"-34.6666679382","117.949996948",,,,,,,,"Australia and Oceania",,,,"Australia and Oceania",,,,,,,,"Lepyrodia monoica F.Muell.",,"F.Muell.","Plantae; RESTIONACEAE","Plantae",,,,"RESTIONACEAE","Lepyrodia",,"monoica",,,
"B 10 0279821","B","Herbarium Berolinense","PreservedSpecimen","http://herbarium.bgbm.org/object/B100279821","5005",,"M. Jacobs",,,,,,"700-900 m",,,,,,,"Indonesia","ID","Sarawak, 1st div. N.slopes of Mount Penrissen (S of Kuching); primary forest on sandstone substratum; in very moist sandstone gorge on rocks.",,"1958-08-01","01.08.1958",,,,"http://herbarium.bgbm.org/object/B100279821",,,,,,,,,,,,,"Asia",,,,"Asia",,,,,,,,"Piptospatha grabowskii Engl.",,"Engl.","Plantae; ARACEAE","Plantae",,,,"ARACEAE","Piptospatha",,"grabowskii",,,
"B 10 0293085","B","Herbarium Berolinense","PreservedSpecimen","http://herbarium.bgbm.org/object/B100293085","E460",,"W. H. Horr",,,,,,,,,,,,,"USA","US","Kansas.",,"1942-07-21","21.07.1942",,,,"http://herbarium.bgbm.org/object/B100293085",,,,,,,,,,,,,"North America",,,,"North America",,,,,,,,"Passiflora lutea",,,"Plantae; PASSIFLORACEAE","Plantae",,,,"PASSIFLORACEAE","Passiflora",,"lutea",,,
"B 10 0293165","B","Herbarium Berolinense","PreservedSpecimen","http://herbarium.bgbm.org/object/B100293165",,,"A. Morrison",,,,,,,,,,,,,"Australia","AU","Victoria.",,"1890-09-24","24.09.1890",,,,"http://herbarium.bgbm.org/object/B100293165",,,,,,,,,,,,,"Australia and Oceania",,,,"Australia and Oceania",,,,,,,,"Kennedia prostrata (Curtis) R.Br.",,"R.Br.","Plantae; LEGUMINOSAE-PAPILIONOIDEAE","Plantae",,,,"LEGUMINOSAE-PAPILIONOIDEAE","Kennedia",,"prostrata",,,
"B 10 0295747","B","Herbarium Berolinense","PreservedSpecimen","http://herbarium.bgbm.org/object/B100295747",,,"G. Staudt",,,,,,,,,,,,,"Germany","DE","cult. Germany; origin: südliche Kurilen, Insel Iturup, steinig-sandiger Abhang des Vulkans Atsonupuri.",,"1971","1971",,,,"http://herbarium.bgbm.org/object/B100295747","cult. in Siebeldingen, Germany",,,,,,,,,,,,"Europe",,,,"Europe",,,,,,,,"Fragaria iturupensis Staudt",,"Staudt","Plantae; ROSACEAE","Plantae",,,,"ROSACEAE","Fragaria",,"iturupensis",,,"type"
"B 10 0312875","B","Herbarium Berolinense","PreservedSpecimen","http://herbarium.bgbm.org/object/B100312875","16.160",,"R. Reitz & R. M. Klein",,,,,,,,,,,,,"Brazil","BR","Campos Novos.",,"1963-09-12","12.9.1963",,,,"http://herbarium.bgbm.org/object/B100312875",,,,,,,,,,,,,"Middle and South America",,,,"Middle and South America",,,,,,,,"Capanemia micromera Barb.Rodr.",,"Barb.Rodr.","Plantae; ORCHIDACEAE","Plantae",,,,"ORCHIDACEAE","Capanemia",,"micromera",,,
"B 10 0326671","B","Herbarium Berolinense","PreservedSpecimen","http://herbarium.bgbm.org/object/B100326671","14a",,"A. S. Holzapfel & D. D. Cunningham",,,"Middle of dunes, 100 m back from beach in association with Olearia axillaris, Acacia longifolia var. Sophorea, Kunzea pomifera, Calocephalus brownii, Lagurus ovatus, Carpobrotus sp., Spinifex sericeus",,,,,,,,,,"Australia","AU","South Australia, Region 11. Southern Lofty Port Noarlunga sand dunes, NW of Onkaparinga estuary regeneration area.",,"1992-02-06","06.02.1992",,,,"http://herbarium.bgbm.org/object/B100326671","Probe entnommen H.W. Lack 25.10.2004",,,"-35.1500015259","138.466659546",,,,,,,,"Australia and Oceania",,,,"Australia and Oceania","06.02.1992","A. S. Holzapfel",,,,,,"Picris squarrosa Steetz",,"Steetz","Plantae; COMPOSITAE","Plantae",,,,"COMPOSITAE","Picris",,"squarrosa",,,
"B 10 0327000","B","Herbarium Berolinense","PreservedSpecimen","http://herbarium.bgbm.org/object/B100327000","19557",,"J. R. Abbott & K. Gulledge",,,"Clay and limestone roadcut; open with scattered small shrubs; with Polygala macradenia and P. lindheimeri",,,,,,,,,,"USA","US","Val Verde County; ca. 12 miles north of Del Rio on U.S. 277-U.S. 377, 7,3 miles north of junction with U.S. 90 West, 2,5 miles north of Amistad Reservoir; east side of road.",,"2004-11-14","14.11.2004",,,,"http://herbarium.bgbm.org/object/B100327000",,,,"29.5338878632","-100.903892517",,,,,,,,"North America",,,,"North America",,"J. R. Abbott",,,,,,"Thamnosma texana Torr.",,"Torr.","Plantae; RUTACEAE","Plantae",,,,"RUTACEAE","Thamnosma",,"texana",,,
"B 10 0341043","B","Herbarium Berolinense","PreservedSpecimen","http://herbarium.bgbm.org/object/B100341043","DÜR 2580",,"T. Dürbye, I. Henneken & Wilke",,,"Kanalrand",,,,,,,,,,"Germany","DE","Brandenburg. Havelland (Kreis), bei Schönwalde, am Havelkanal, Teufelsbruchwiesen.",,"1993-08-12","12.8.1993",,,,"http://herbarium.bgbm.org/object/B100341043",,,,,,,,,,,,,"Europe",,,,"Europe","02.12.1997","T. Raus",,,,,,"Lactuca serriola L.",,"L.","Plantae; COMPOSITAE","Plantae",,,,"COMPOSITAE","Lactuca",,"serriola",,,
"B 10 0341044","B","Herbarium Berolinense","PreservedSpecimen","http://herbarium.bgbm.org/object/B100341044","6574",,"E. Royl",,,"Feuchtwiese",,,,,,,,,,"Germany","DE","Niedersachsen. Nordseeinsel Juist, am Hammersee.",,"1999-07-12","12.7.1999",,,,"http://herbarium.bgbm.org/object/B100341044",,,,,,,,,,,,,"Europe",,,,"Europe","29.11.1999","T. Raus",,,,,,"Senecio inaequidens DC.",,"DC.","Plantae; COMPOSITAE","Plantae",,,,"COMPOSITAE","Senecio",,"inaequidens",,,
"B 10 0355192","B","Herbarium Berolinense","PreservedSpecimen","http://herbarium.bgbm.org/object/B100355192","127",,"E. Soepadmo",,,,,,,,,,,,,"Indonesia","ID","Island Sumatra, Upper Kiauw, Pakanbaru, Tenajan. Fresh water swamp, .",,"1960-08-19","19.08.1960",,,,"http://herbarium.bgbm.org/object/B100355192","Tree 35 m, Ø 80 cm. Bark greyish brown, mengelupas, 1 cm thick. L.b. 0.5 cm, dark reddish brown. Sapwood dirty whide. Frs. Dark reddish-brown.",,,,,,,,,,,,"Asia",,,,"Asia",,,,,,,,"Cratoxylum arborescens (Vahl) Blume",,"Blume","Plantae; GUTTIFERAE","Plantae",,,,"GUTTIFERAE","Cratoxylum",,"arborescens",,,
"B 10 0355271","B","Herbarium Berolinense","PreservedSpecimen","http://herbarium.bgbm.org/object/B100355271","66",,"T. Stainley & J. Clarkson",,,,,,,,,,,,,"Australia","AU","Queensland. 1 km S of Oakey on main road to Toowoomba.",,"1975-11-27","27.11.1975",,,,"http://herbarium.bgbm.org/object/B100355271","kult. im Bot. Garten Berlin-Dahlem; leg: Cubr 37491 = Schwerdtfeger 18293, 13.08.1999",,,,,,,,,,,,"Australia and Oceania",,,,"Australia and Oceania",,"H. W. Lack",,,,,,"Picris evae Lack",,"Lack","Plantae; COMPOSITAE","Plantae",,,,"COMPOSITAE","Picris",,"evae",,,
"B 10 0355290","B","Herbarium Berolinense","PreservedSpecimen","http://herbarium.bgbm.org/object/B100355290","DÜR 3444",,"T. Dürbye",,,"Silikat",,,,,,,,,,"Germany","DE","Brandenburg. Kreis Märkisch-Oderland, zw.Strausberg und Torfhaus, Wanderweg um die Lange-Damm-Wiesen.",,"2007-03-17","17.3.2007",,,,"http://herbarium.bgbm.org/object/B100355290",,,,"52.5244445801","13.8488883972",,,,,,,,"Europe",,,,"Europe","7.2014","M. Ristow",,,,,,"Veronica sublobata M.A.Fisch.",,"M.A.Fisch.","Plantae; SCROPHULARIACEAE","Plantae",,,,"SCROPHULARIACEAE","Veronica",,"sublobata",,,
"B 10 0360070","B","Herbarium Berolinense","PreservedSpecimen","http://herbarium.bgbm.org/object/B100360070",,,"Bigazzi,M.",,,,,,"50",,,,,,,"Italy","IT","Sardegna: Isola di San Pietro, loc. Calavinagra, f",,"1988-08-28","1988-08-28",,,,"http://herbarium.bgbm.org/object/B100360070",,,,,,,,,,,,,"Europe",,,,"Europe",,,,,,,,"Borago morisiana Bigazzi & Ricceri",,"Bigazzi & Ricceri","Plantae; Boraginaceae","Plantae",,,,"Boraginaceae","Borago",,"morisiana",,"species",
"B 10 0365014","B","Herbarium Berolinense","PreservedSpecimen","http://herbarium.bgbm.org/object/B100365014","18352",,"Schlechter,R.",,,,,,"150",,,,,,,"Papua New Guinea","PG","""Kaiser Wilhelmsland""; Wälder von Keneyia, Alt.: 1",,"1988-10-08","1988-10-08",,,,"http://herbarium.bgbm.org/object/B100365014",,,,,,,,,,,,,"Australia and Oceania",,,,"Australia and Oceania",,,,,,,,"Popowia pachypetala Diels",,"Diels","Plantae; Annonaceae","Plantae",,,,"Annonaceae","Popowia",,"pachypetala",,"species",
"B 10 0367296","B","Herbarium Berolinense","PreservedSpecimen","http://herbarium.bgbm.org/object/B100367296",,,"W. F. Blakely",,,,,,,,,,,,,"Australia","AU",,,"1912-10","10.1912",,,,"http://herbarium.bgbm.org/object/B100367296",,,,,,,,,,,,,"Australia and Oceania",,,,"Australia and Oceania",,,,,,,,"Panicum prolutum J.Müll.",,"J.Müll.","Plantae; GRAMINEAE","Plantae",,,,"GRAMINEAE","Panicum",,"prolutum",,,
"B 10 0375134","B","Herbarium Berolinense","PreservedSpecimen","http://herbarium.bgbm.org/object/B100375134","2471",,"Camargo",,,,,,,,,,,,,"Brazil","BR","RGS, Farroupilha. in silva.",,"1957-11-10","10.11.1957",,,,"http://herbarium.bgbm.org/object/B100375134",,,,,,,,,,,,,"Middle and South America",,,,"Middle and South America",,"Emrich-Rambo",,,,,,"Hennecartia omphalandra Poiss.",,"Poiss.","Plantae; MONIMIACEAE","Plantae",,,,"MONIMIACEAE","Hennecartia",,"omphalandra",,,
"B 10 0375135","B","Herbarium Berolinense","PreservedSpecimen","http://herbarium.bgbm.org/object/B100375135","29904",,"E. Friderichs",,,,,,,,,,,,,"Brazil","BR","RGS, Kappersberg p. Montebegro. in silva primavera.",,"1945-09-25","25.09.1945",,,,"http://herbarium.bgbm.org/object/B100375135",,"male",,,,,,,,,,,"Middle and South America",,,,"Middle and South America",,"Emrich-Rambo",,,,,,"Hennecartia omphalandra Poiss.",,"Poiss.","Plantae; MONIMIACEAE","Plantae",,,,"MONIMIACEAE","Hennecartia",,"omphalandra",,,
"B 10 0375136","B","Herbarium Berolinense","PreservedSpecimen","http://herbarium.bgbm.org/object/B100375136","53153",,"B. Rambo",,,,,,,,,,,,,"Brazil","BR","RGS, Cerro Largo p.s. Luiz. in silva primavera.",,"1952-11-20","20.11.1952",,,,"http://herbarium.bgbm.org/object/B100375136",,,,,,,,,,,,,"Middle and South America",,,,"Middle and South America",,"Emrich-Rambo",,,,,,"Hennecartia omphalandra Poiss.",,"Poiss.","Plantae; MONIMIACEAE","Plantae",,,,"MONIMIACEAE","Hennecartia",,"omphalandra",,,
"B 10 0375137","B","Herbarium Berolinense","PreservedSpecimen","http://herbarium.bgbm.org/object/B100375137","7002",,"R. M. Klein",,,,,,"350 m",,,,,,,"Brazil","BR","Novo Horizonte, Lauro Müller.",,"1958-08-22","22.08.1958",,,,"http://herbarium.bgbm.org/object/B100375137",,,,,,,,,,,,,"Middle and South America",,,,"Middle and South America","1961","P. R. Reitz",,,,,,"Hennecartia omphalandra Poiss.",,"Poiss.","Plantae; MONIMIACEAE","Plantae",,,,"MONIMIACEAE","Hennecartia",,"omphalandra",,,
"B 10 0375227","B","Herbarium Berolinense","PreservedSpecimen","http://herbarium.bgbm.org/object/B100375227","5822",,"Cornejo,X. & Bonifaz,C.",,,,,,"30",,,,,,,"Ecuador","EC","Ecuador: Prov. Manabí; Bahía de Caráquez a 8 km; a",,"1997-10-27","1997-10-27",,,,"http://herbarium.bgbm.org/object/B100375227",,,,"-0.75","-80.5333328247",,,,,,,,"Middle and South America",,,,"Middle and South America",,"anon.",,,,,,"Capparis sclerophylla Iltis & Cornejo",,"Iltis & Cornejo","Plantae; Capparaceae","Plantae",,,,"Capparaceae","Capparis",,"sclerophylla",,"species",
"B 10 0375247","B","Herbarium Berolinense","PreservedSpecimen","http://herbarium.bgbm.org/object/B100375247","47147",,"B. Rambo",,,"in silva primaeva",,,,,,,,,,"Brazil","BR","RGS, Butteberg p. Montenegro.",,"1950-05-22","22.05.1950",,,,"http://herbarium.bgbm.org/object/B100375247",,,,,,,,,,,,,"Middle and South America",,,,"Middle and South America",,"Emrich-Rambo",,,,,,"Piper longipes C.DC.",,"C.DC.","Plantae; PIPERACEAE","Plantae",,,,"PIPERACEAE","Piper",,"longipes",,,
"B 10 0375249","B","Herbarium Berolinense","PreservedSpecimen","http://herbarium.bgbm.org/object/B100375249","6077",,"D. Sucre, D. Dunn & L. F. N. de Carvalho",,,,,,,,,,,,,"Brazil","BR","Estado de Rio de Janeiro, Estra da do Gurmari.",,"1969-10-14","14.101969",,,,"http://herbarium.bgbm.org/object/B100375249",,,,,,,,,,,,,"Middle and South America",,,,"Middle and South America","20.10.1969","E. Guimaraes & C. L. Ichas",,,,,,"Piper amalago L.",,"L.","Plantae; PIPERACEAE","Plantae",,,,"PIPERACEAE","Piper",,"amalago",,,
"B 10 0383161","B","Herbarium Berolinense","PreservedSpecimen","http://herbarium.bgbm.org/object/B100383161",,,"A. Cunningham",,,,,,,,,,,,,"Australia","AU",,,"1835","1835",,,,"http://herbarium.bgbm.org/object/B100383161",,,,,,,,,,,,,"Australia and Oceania",,,,"Australia and Oceania",,,,,,,,"Grevillea divaricata R.Br.",,"R.Br.","Plantae; PROTEACEAE","Plantae",,,,"PROTEACEAE","Grevillea",,"divaricata",,,
"B 10 0385068","B","Herbarium Berolinense","PreservedSpecimen","http://herbarium.bgbm.org/object/B100385068","HFC 39098",,"R. Berazaín, J. Bisse, M. A. Díaz Dumas, H. Dietrich, L. González Géigel, E. Köhler, L. Lepper, U. Rändel & H. Schaarschmidt",,,,,,,,,,,,,"Cuba","CU","Prov. Guantánamo, Mun. San Antonio del Sur. Abra de Mariana, loma al oeste del barranco.",,"1979-02-09","09.02.1979",,,,"http://herbarium.bgbm.org/object/B100385068",,,,,,,,,,,,,"Middle and South America",,,,"Middle and South America",,,,,,,,"Stenandrium pallidum H.Dietr.",,"H.Dietr.","Plantae; ACANTHACEAE","Plantae",,,,"ACANTHACEAE","Stenandrium",,"pallidum",,,"isotype"
"B 10 0393872","B","Herbarium Berolinense","PreservedSpecimen","http://herbarium.bgbm.org/object/B100393872","s.n.",,"U. Mauer",,,"meadow in the yard",,,,,,,,,,"Germany","DE","Treptow. housing development in Johannisthal.",,,"04.07.1996",,,,"http://herbarium.bgbm.org/object/B100393872",,,,,,,,,,,,,"Europe",,,,"Europe",,,,,,,,"Campanula glomerata L.",,"L.","Plantae; CAMPANULACEAE","Plantae",,,,"CAMPANULACEAE","Campanula",,"glomerata",,,
"B 10 0420761","B","Herbarium Berolinense","PreservedSpecimen","http://herbarium.bgbm.org/object/B100420761","4868",,"R. Wasum & al.",,,,,,"700 m",,,,,,,"Brazil","BR",,,"1988-11-09","09.11.1988",,,,"http://herbarium.bgbm.org/object/B100420761",,,,,,,,,,,,,"Middle and South America",,,,"Middle and South America",,,,,,,,"Lithraea brasiliensis L.March.",,"L.March.","Plantae; ANACARDIACEAE","Plantae",,,,"ANACARDIACEAE","Lithraea",,"brasiliensis",,,
"B 10 0423780","B","Herbarium Berolinense","PreservedSpecimen","http://herbarium.bgbm.org/object/B100423780","144",,"R. Reitz & R. M. Klein",,,,,,,,,,,,,"Brazil","BR",,,"1951-12-22","22.12.1951",,,,"http://herbarium.bgbm.org/object/B100423780",,,,,,,,,,,,,"Middle and South America",,,,"Middle and South America",,,,,,,,"Ternstroemia brasiliensis Cambess.",,"Cambess.","Plantae; THEACEAE","Plantae",,,,"THEACEAE","Ternstroemia",,"brasiliensis",,,
"B 10 0423781","B","Herbarium Berolinense","PreservedSpecimen","http://herbarium.bgbm.org/object/B100423781","8192",,"E. Pereira & G. J. F. Pabst",,,,,,,,,,,,,"Brazil","BR","Sao Paulo. entre Iguape e Porto Sabáuna.",,,"12.01.1964",,,,"http://herbarium.bgbm.org/object/B100423781",,,,,,,,,,,,,"Middle and South America",,,,"Middle and South America",,,,,,,,"Ternstroemia brasiliensis Cambess.",,"Cambess.","Plantae; THEACEAE","Plantae",,,,"THEACEAE","Ternstroemia",,"brasiliensis",,,
"B 10 0423785","B","Herbarium Berolinense","PreservedSpecimen","http://herbarium.bgbm.org/object/B100423785","47323",,"H. S. Irwin & al",,,,,,,,,,,,,"Brazil","BR",,,"1960-08-02","02.08.1960",,,,"http://herbarium.bgbm.org/object/B100423785",,,,,,,,,,,,,"Middle and South America",,,,"Middle and South America",,,,,,,,"Ternstroemia delicatula Choisy",,"Choisy","Plantae; THEACEAE","Plantae",,,,"THEACEAE","Ternstroemia",,"delicatula",,,
"B 10 0460004","B","Herbarium Berolinense","PreservedSpecimen","http://herbarium.bgbm.org/object/B100460004","2683",,"H. Walter & E. Walter",,,,,,,,,,,,,"Australia","AU",,,"1958-12-07","07.12.1958",,,,"http://herbarium.bgbm.org/object/B100460004",,,,,,,,,,,,,"Australia and Oceania",,,,"Australia and Oceania",,,,,,,,"Wilkiea macrophylla (A.Cunn.) A.DC.",,"A.DC.","Plantae; MONIMIACEAE","Plantae",,,,"MONIMIACEAE","Wilkiea",,"macrophylla",,,
"B 10 0460005","B","Herbarium Berolinense","PreservedSpecimen","http://herbarium.bgbm.org/object/B100460005","213",,"B. Bartholomew & al.",,,,,,,,,,,,,"China","CN","Yunnan Province.",,"1984-06-17","17.06.1984",,,,"http://herbarium.bgbm.org/object/B100460005",,,,,,,,,,,,,"Asia",,,,"Asia",,,,,,,,"Aletris pauciflora (Klotzsch) Hand.-Mazz.",,"Hand.-Mazz.","Plantae; LILIACEAE","Plantae",,,,"LILIACEAE","Aletris",,"pauciflora",,,
"B 10 0460007","B","Herbarium Berolinense","PreservedSpecimen","http://herbarium.bgbm.org/object/B100460007",,,"L. Steenbohm & Kelly",,,,,,,,,,,,,"Australia","AU","Western Australia, Stirling Range.",,"1960-09-17","17.09.1960",,,,"http://herbarium.bgbm.org/object/B100460007",,,,,,,,,,,,,"Australia and Oceania",,,,"Australia and Oceania",,,,,,,,"Franklandia fucifolia R.Br.",,"R.Br.","Plantae; PROTEACEAE","Plantae",,,,"PROTEACEAE","Franklandia",,"fucifolia",,,
"B 10 0460332","B","Herbarium Berolinense","PreservedSpecimen","http://herbarium.bgbm.org/object/B100460332","s.n.",,"A. Einsele",,,"limestone",,,"2000-2300 m",,,,,,,"Germany","DE","Germany: upper Bavaria. next to Berchtesgaden.",,"1850-08-04","04.08.1850",,,,"http://herbarium.bgbm.org/object/B100460332",,,,,,,,,,,,,"Europe",,,,"Europe",,,,,,,,"Campanula alpina Jacq.",,"Jacq.","Plantae; CAMPANULACEAE","Plantae",,,,"CAMPANULACEAE","Campanula",,"alpina",,,
"B 10 0463727","B","Herbarium Berolinense","PreservedSpecimen","http://herbarium.bgbm.org/object/B100463727","8538 D",,"R. Eisenblätter & E. Willing",,,"Mähwiesen an Bachlauf",,,"730 m",,,,,,,"Germany","DE","Bayern. LK Oberallgäu, SW Ebratshofen, TK 8326/3.",,"1999-08-04","04.08.1999",,,,"http://herbarium.bgbm.org/object/B100463727","GBOL2428, Blattmaterial entnommen",,,"47.6155548096","10.0302772522",,,,,,,,"Europe",,,,"Europe","2012","R. Hand",,,,,,"Holcus lanatus L.",,"L.","Plantae; GRAMINEAE","Plantae",,,,"GRAMINEAE","Holcus",,"lanatus",,,
"B 10 0463742","B","Herbarium Berolinense","PreservedSpecimen","http://herbarium.bgbm.org/object/B100463742","s. n.",,"A. Chwalczyk",,,,,,,,,,,,,"Germany","DE","Brandenburg, Kreis Kyritz, Ostufer des Untersees zwischen Bantikow und Stolpe.",,"1980-07-05","05.07.1980",,,,"http://herbarium.bgbm.org/object/B100463742","GBOL, Blattmaterial entnommen; Georeferenzierung nachträglich",,,"52.9500007629","12.4333333969",,,,,,,,"Europe",,,,"Europe","2012","R. Hand",,,,,,"Amelanchier spicata (Lam.) K.Koch",,"K.Koch","Plantae; ROSACEAE","Plantae",,,,"ROSACEAE","Amelanchier",,"spicata",,,
"B 10 0467856","B","Herbarium Berolinense","PreservedSpecimen","http://herbarium.bgbm.org/object/B100467856","1611",,"J. Cordeiro, J. M. Cruz & C. B. Poliquesi",,,,,,,,,,,,,"Brazil","BR","Rio Passa Dois (Mun. Lapa)  Paraná.",,"1999-11-13","13.11.1999",,,,"http://herbarium.bgbm.org/object/B100467856",,,,,,,,,,,,,"Middle and South America",,,,"Middle and South America",,,,,,,,"Dalechampia micromeria Baill.",,"Baill.","Plantae; EUPHORBIACEAE","Plantae",,,,"EUPHORBIACEAE","Dalechampia",,"micromeria",,,
"B 10 0506202","B","Herbarium Berolinense","PreservedSpecimen","http://herbarium.bgbm.org/object/B100506202","1858",,"S. Fröhner",,,"rocks, slopes, shrubbery, sunny hills, vineyards seldom",,,,,,,,,,"Germany","DE","Germany: Unstrut by Kleinwangen.",,"1957-07-15","15.07.1957",,,,"http://herbarium.bgbm.org/object/B100506202",,,,,,,,,,,,,"Europe",,,,"Europe",,,,,,,,"Campanula bononiensis L.",,"L.","Plantae; CAMPANULACEAE","Plantae",,,,"CAMPANULACEAE","Campanula",,"bononiensis",,,
"B 10 0506209","B","Herbarium Berolinense","PreservedSpecimen","http://herbarium.bgbm.org/object/B100506209",,,"E. Koch",,,,,,,,,,,,,"Germany","DE","Stolzenhagen.",,,"03.08.1978",,,,"http://herbarium.bgbm.org/object/B100506209",,,,,,,,,,,,,"Europe",,,,"Europe",,,,,,,,"Campanula bononiensis L.",,"L.","Plantae; CAMPANULACEAE","Plantae",,,,"CAMPANULACEAE","Campanula",,"bononiensis",,,
"B 10 0517303","B","Herbarium Berolinense","PreservedSpecimen","http://herbarium.bgbm.org/object/B100517303","20578",,"W. Greuter",,,"Rainforest on clayley ground",,,"350-450 m",,,,,,,"Australia","AU","New South Wales. Barrington Tops National park, Gloucester River valley above the caravan parl area.",,"1988-09-07","1988-09-07",,,,"http://herbarium.bgbm.org/object/B100517303",,,,"-32.0583343506","151.683334351",,,,,,,,"Australia and Oceania",,,,"Australia and Oceania",,,,,,,,"Picris burbidgeae S.Holzapfel",,"S.Holzapfel","Plantae; COMPOSITAE","Plantae",,,,"COMPOSITAE","Picris",,"burbidgeae",,,
"B 10 0527721","B","Herbarium Berolinense","PreservedSpecimen","http://herbarium.bgbm.org/object/B100527721","s.n.",,"Schäde",,,,,,,,,,,,,"Germany","DE","Brandenburg. Wrietzen.",,,"13.06.1958",,,,"http://herbarium.bgbm.org/object/B100527721",,,,,,,,,,,,,"Europe",,,,"Europe",,,,,,,,"Campanula sibirica L.",,"L.","Plantae; CAMPANULACEAE","Plantae",,,,"CAMPANULACEAE","Campanula",,"sibirica",,,
"B 10 0534556","B","Herbarium Berolinense","PreservedSpecimen","http://herbarium.bgbm.org/object/B100534556","2272",,"O. von Linstow",,,,,,,,,,,,,"Germany","DE","Germany: Thuringia. Zella on the river Werra, next to Münden.",,"1928-07-10","10.07.1928",,,,"http://herbarium.bgbm.org/object/B100534556",,,,,,,,,,,,,"Europe",,,,"Europe",,,,,,,,"Campanula cervicaria L.",,"L.","Plantae; CAMPANULACEAE","Plantae",,,,"CAMPANULACEAE","Campanula",,"cervicaria",,,
"B 10 0534561","B","Herbarium Berolinense","PreservedSpecimen","http://herbarium.bgbm.org/object/B100534561","3085",,"S. Schwarzer",,,,,,,,,,,,,"Germany","DE","Germany: Saxony. Wolfsburg bei Kolbnitz.",,"1863-07-16","16.07.1863",,,,"http://herbarium.bgbm.org/object/B100534561",,,,,,,,,,,,,"Europe",,,,"Europe",,,,,,,,"Campanula cervicaria L.",,"L.","Plantae; CAMPANULACEAE","Plantae",,,,"CAMPANULACEAE","Campanula",,"cervicaria",,,
"B 10 0553322","B","Herbarium Berolinense","PreservedSpecimen","http://herbarium.bgbm.org/object/B100553322","RH 6925",,"R. Hand & H. Möhler",,,"im Buhnenpflaster",,,"56 m",,,,,,,"Germany","DE","Sachsen-Anhalt. Vockerode, Elbeufer nahe Sportboothafen, Buhnenbereich.",,"2014-08-07","07.08.2014",,,,"http://herbarium.bgbm.org/object/B100553322","Duplum; GBOL1328, GBOL, Silikaprobe genommen, beprobtes Exemplar mit * markiert",,,"51.8480529785","12.359167099",,,,,,,,"Europe",,,,"Europe","2014","R. Hand",,,,,,"Pulicaria vulgaris Gaertn.",,"Gaertn.","Plantae; COMPOSITAE","Plantae",,,,"COMPOSITAE","Pulicaria",,"vulgaris",,,
"B 10 0630168","B","Herbarium Berolinense","PreservedSpecimen","http://herbarium.bgbm.org/object/B100630168","2546",,"Kasmiur",,,,,,,,,,,,,"Australia","AU","Sydney, N Sw. leg.? Kasimir.",,"1959-01-19","19.01.1959",,,,"http://herbarium.bgbm.org/object/B100630168",,,,,,,,,,,,,"Australia and Oceania",,,,"Australia and Oceania",,,,,,,,"Astelia",,,"Plantae; LILIACEAE","Plantae",,,,"LILIACEAE","Astelia",,,,,
"B 10 0715355","B","Herbarium Berolinense","PreservedSpecimen","http://herbarium.bgbm.org/object/B100715355","s.n.",,"Grunow,A.",,,,,,,,,,,,,"New Caledonia","NC","Neu Caledonien. Thio.",,"1884-09","1884-09",,,,"http://herbarium.bgbm.org/object/B100715355","Coll.-Date: 1889 (Error when copying the label data)",,,"-21.6166706085","166.233337402",,,,,,,,"Australia and Oceania",,,,"Australia and Oceania",,"Anonymus",,,,,,"Argophyllum grunowii Zahlbr.",,"Zahlbr.","Plantae; Argophyllaceae","Plantae",,,,"Argophyllaceae","Argophyllum",,"grunowii",,"species",
"B 10 0839883","B","Herbarium Berolinense","PreservedSpecimen","http://herbarium.bgbm.org/object/B100839883","3755",,"Schlieben,H.J.",,,,,,"1300",,,,,,,"Tanzania","TZ","Morogoro: Uluguru-Gebirge. Kiluguru: Mbadala",,"1933-04-10","1933-04-10",,,,"http://herbarium.bgbm.org/object/B100839883",,,,,,,,,,,,,"Africa",,,,"Africa","657)","P. Hein (B) 2016 (FTEA 2010: 657)",,,,,,"Anisotes spectabilis (Mildbr.) Vollesen",,"(Mildbr.) Vollesen","Plantae; Acanthaceae","Plantae",,,,"Acanthaceae","Anisotes",,"spectabilis",,"species",
"B 10 0841256","B","Herbarium Berolinense","PreservedSpecimen","http://herbarium.bgbm.org/object/B100841256","1010",,"Schweinfurth,G.",,,,,,,,,,,,,"Yemen","YE","Agara bei Uossil",,"1889-02-01","1889-02-01",,,,"http://herbarium.bgbm.org/object/B100841256","nomen vern. Geschb  sheet II of 2",,,,,,,,,,,,"Asia",,,,"Asia",,"G.Schweinfurth",,,,,,"Aloë sabaea Schweinf.",,"Schweinf.","Plantae; Aloaceae","Plantae",,,,"Aloaceae","Aloë",,"sabaea",,"species",
"B 10 0847287","B","Herbarium Berolinense","PreservedSpecimen","http://herbarium.bgbm.org/object/B100847287","s.n.",,"O. Schulz",,,,,,,,,,,,,"Germany","DE","Brandenburg. Angermünde: on Hellbergen near Stolpe.",,"1899-07-11","11.07.1899",,,,"http://herbarium.bgbm.org/object/B100847287",,,,,,,,,,,,,"Europe",,,,"Europe",,,,,,,,"Campanula sibirica L.",,"L.","Plantae; CAMPANULACEAE","Plantae",,,,"CAMPANULACEAE","Campanula",,"sibirica",,,
"B 10 0847290","B","Herbarium Berolinense","PreservedSpecimen","http://herbarium.bgbm.org/object/B100847290","2276",,"O. von Linstow",,,,,,,,,,,,,"Germany","DE","Brandenburg. Kanonenberg at Niederfinow.",,"1927-10-02","02.10.1927",,,,"http://herbarium.bgbm.org/object/B100847290",,,,,,,,,,,,,"Europe",,,,"Europe",,,,,,,,"Campanula sibirica L.",,"L.","Plantae; CAMPANULACEAE","Plantae",,,,"CAMPANULACEAE","Campanula",,"sibirica",,,
"B 10 0847295","B","Herbarium Berolinense","PreservedSpecimen","http://herbarium.bgbm.org/object/B100847295","s.n.",,"R. Schulz",,,,,,,,,,,,,"Germany","DE","Brandenburg. Angermünde: Hellberge at Krassow.",,"1892-08-08","08.08.1892",,,,"http://herbarium.bgbm.org/object/B100847295",,,,,,,,,,,,,"Europe",,,,"Europe",,,,,,,,"Campanula sibirica L.",,"L.","Plantae; CAMPANULACEAE","Plantae",,,,"CAMPANULACEAE","Campanula",,"sibirica",,,
"B 10 0847309","B","Herbarium Berolinense","PreservedSpecimen","http://herbarium.bgbm.org/object/B100847309","s.n.",,"I. Heinrich",,,,,,,,,,,,,"Germany","DE","Brandenburg. district Seelow: Slopes at Sichelgrund SW Podelzig.",,"1974-06-18","18.06.1974",,,,"http://herbarium.bgbm.org/object/B100847309",,,,,,,,,,,,,"Europe",,,,"Europe","18.06.1974","M. Bässler",,,,,,"Campanula sibirica L.",,"L.","Plantae; CAMPANULACEAE","Plantae",,,,"CAMPANULACEAE","Campanula",,"sibirica",,,
"B 10 0847806","B","Herbarium Berolinense","PreservedSpecimen","http://herbarium.bgbm.org/object/B100847806","s.n.",,"R. Schulz",,,,,,,,,,,,,"Germany","DE","Freienwalde. Amalienhof.",,,"13.08.1892",,,,"http://herbarium.bgbm.org/object/B100847806",,,,,,,,,,,,,"Europe",,,,"Europe",,,,,,,,"Campanula glomerata L.",,"L.","Plantae; CAMPANULACEAE","Plantae",,,,"CAMPANULACEAE","Campanula",,"glomerata",,,
"B 10 0847808","B","Herbarium Berolinense","PreservedSpecimen","http://herbarium.bgbm.org/object/B100847808","s.n.",,"R. Schulz",,,,,,,,,,,,,"Germany","DE","Schwedt. at Schäferberg near low-kränig.",,"1907-08-09","09.08.1907",,,,"http://herbarium.bgbm.org/object/B100847808",,,,,,,,,,,,,"Europe",,,,"Europe",,,,,,,,"Campanula glomerata L.",,"L.","Plantae; CAMPANULACEAE","Plantae",,,,"CAMPANULACEAE","Campanula",,"glomerata",,,
"B 10 0847813","B","Herbarium Berolinense","PreservedSpecimen","http://herbarium.bgbm.org/object/B100847813","s.n.",,"J. F. N. Bornmüller",,,,,,,,,,,,,"Germany","DE","Jena.",,"1926-08-15","15.08.1926",,,,"http://herbarium.bgbm.org/object/B100847813",,,,,,,,,,,,,"Europe",,,,"Europe",,,,,,,,"Campanula glomerata L.",,"L.","Plantae; CAMPANULACEAE","Plantae",,,,"CAMPANULACEAE","Campanula",,"glomerata",,,
"B 10 0847815","B","Herbarium Berolinense","PreservedSpecimen","http://herbarium.bgbm.org/object/B100847815","s.n.",,"J. F. N. Bornmüller",,,,,,,,,,,,,"Germany","DE","Ilm. Rosenberg.",,"1901-08-01","01.08.1901",,,,"http://herbarium.bgbm.org/object/B100847815",,,,,,,,,,,,,"Europe",,,,"Europe",,,,,,,,"Campanula glomerata L.",,"L.","Plantae; CAMPANULACEAE","Plantae",,,,"CAMPANULACEAE","Campanula",,"glomerata",,,
"B 10 0847842","B","Herbarium Berolinense","PreservedSpecimen","http://herbarium.bgbm.org/object/B100847842","M 145",,"H. Ern",,,"Moss",,,,,,,,,,"Germany","DE","Baden- Wuerttemberg. Mindelsee.",,"1980-06-03","03.06.1980",,,,"http://herbarium.bgbm.org/object/B100847842",,,,,,,,,,,,,"Europe",,,,"Europe",,,,,,,,"Campanula glomerata L.",,"L.","Plantae; CAMPANULACEAE","Plantae",,,,"CAMPANULACEAE","Campanula",,"glomerata",,,
"B 10 0847846","B","Herbarium Berolinense","PreservedSpecimen","http://herbarium.bgbm.org/object/B100847846","227",,"H. Scholz & P. Hiepko",,,"meadows below a waterfall",,,"500m",,,,,,,"Germany","DE","swabian jura. Urach.",,,"12.06.1966",,,,"http://herbarium.bgbm.org/object/B100847846",,,,,,,,,,,,,"Europe",,,,"Europe",,,,,,,,"Campanula glomerata L.",,"L.","Plantae; CAMPANULACEAE","Plantae",,,,"CAMPANULACEAE","Campanula",,"glomerata",,,
"B 10 0847847","B","Herbarium Berolinense","PreservedSpecimen","http://herbarium.bgbm.org/object/B100847847","256",,"G. Wagenitz",,,,,,,,,,,,,"Germany","DE","franconian switzerland. S Willenreuth (SE Pottenstein).",,"1960-09-18","18.09.1960",,,,"http://herbarium.bgbm.org/object/B100847847",,,,,,,,,,,,,"Europe",,,,"Europe",,,,,,,,"Campanula glomerata L.",,"L.","Plantae; CAMPANULACEAE","Plantae",,,,"CAMPANULACEAE","Campanula",,"glomerata",,,
"B 10 0847849","B","Herbarium Berolinense","PreservedSpecimen","http://herbarium.bgbm.org/object/B100847849",,,"A. C. d' Alleizette",,,,,,,,,,,,,"Germany","DE","Landau.",,"1928-09-08","08.09.1928",,,,"http://herbarium.bgbm.org/object/B100847849",,,,,,,,,,,,,"Europe",,,,"Europe",,,,,,,,"Campanula glomerata L.",,"L.","Plantae; CAMPANULACEAE","Plantae",,,,"CAMPANULACEAE","Campanula",,"glomerata",,,
"B 10 0848694","B","Herbarium Berolinense","PreservedSpecimen","http://herbarium.bgbm.org/object/B100848694","9.799 D",,"R. Eisenblätter & E. Willing",,,"Bergwiesen, Hangsumpf",,,"1580m",,,,,,,"Germany","DE","Deutschland: Bayern; LK Oberallgäu. N Weiherkop (Bay 83).",,"1999-08-13","13.08.1999",,,,"http://herbarium.bgbm.org/object/B100848694",,,,,,,,,,,,,"Europe",,,,"Europe",,,,,,,,"Campanula barbata L.",,"L.","Plantae; CAMPANULACEAE","Plantae",,,,"CAMPANULACEAE","Campanula",,"barbata",,,
"B 10 1001999","B","Herbarium Berolinense","PreservedSpecimen","http://herbarium.bgbm.org/object/B101001999","235",,"S. K. Lau",,,"Rare; dry; gentle slope; rocky; thicket; roadside; woody; erect",,,,,,,,,,"China","CN","Naam Shan Leng.",,"1932-07-11","11.07.1932",,,,"http://herbarium.bgbm.org/object/B101001999",,,,,,,,,,,,,"Asia",,,,"Asia",,"E. D. Merrill",,,,,,"Kopsia lancibracteolata Merr.",,"Merr.","Plantae; APOCYNACEAE","Plantae",,,,"APOCYNACEAE","Kopsia",,"lancibracteolata",,,
"B 20 0142848","B","Herbarium Berolinense","PreservedSpecimen","http://herbarium.bgbm.org/object/B200142848","9150",,"G. Hatschbach",,,,,,"3/5 ms",,,,,,,"Brazil","BR","Parana; Paranagua; Rio Pereque.",,"1962-05-31","31.05.1962",,,,"http://herbarium.bgbm.org/object/B200142848","Herbario Hatschbach",,,,,,,,,,,,"Middle and South America",,,,"Middle and South America",,,,,,,,"Schizaea attenuata Beyr.",,"Beyr.","Plantae; SCHIZAEACEAE","Plantae",,,,"SCHIZAEACEAE","Schizaea",,"attenuata",,,
"B 10 0217122","B","Herbarium Berolinense","PreservedSpecimen","http://herbarium.bgbm.org/object/B100217122",,,"J. F. N. Bornmüller",,,,,,,,,,,,,"Syrian Arab Republic","SY",,,"1897-04-22","22.04.1897",,,,"http://herbarium.bgbm.org/object/B100217122",,,,,,,,,,,,,"Asia",,,,"Asia",,,,,,,,"Arum palaestinum",,,"Plantae; ARACEAE","Plantae",,,,"ARACEAE","Arum",,"palaestinum",,,
