# Supplementary material for: A benchmark dataset of herbarium specimen images with label data
Source: Biodivers Data J. 2019 Feb 8;(7):e31817. doi: 10.3897/BDJ.7.e31817 (PMC6396854; doi:10.3897/BDJ.7.e31817)
Supplement: Supplementary material 3 — R script CSV files [file bdj-07-e31817-s003.zip › helsinkidata api.csv]

occurrenceID	recordedBy	canonicalName	scientificNameAuthorship	identifiedBy	basisOfRecord	identifier	rightsHolder	year	modified	organismRemarks	month	day	continent	stateProvince	verbatimCoordinates	coordinateUncertaintyInMeters	geodeticDatum	establishmentMeans	taxonRank	relationshipRemarks	measurementRemarks	dateIdentified	identificationRemarks	verbatimEventDate	verbatimLocality	verbatimRecordedBy	verbatimLongitude	locality	verbatimLatitude	habitat	decimalLatitude	decimalLongitude	verbatimElevation	georeferenceRemarks	language	datasetID	otherCatalogNumbers	recordNumber	infraspecificEpithet	typeStatus	collectionID	eventRemarks	scientificName	genus	specificEpithet	eventDate	country	county	countryCode
http://id.luomus.fi/EIG.1608		Didymochlaena truncatula			PRESERVED_SPECIMEN	http://tun.fi/MY.700909	Luomus, University of Eastern Finland	1965	2017-04-13T11:41:04+0000		8	17	Africa						species					17.08.1965	Buba, about 20 km NW. of Bonga. Alt. ±1800 m.	de Wilde, W. J. J. O.; de Wilde-Duyfjes, B. E. E.		Buba, about 20 km northwest of Bonga.							la	GX.270	H1092015	7782			http://tun.fi/HR.168		Didymochlaena truncatula	Didymochlaena	truncatula	1965-08-17	Ethiopia	Keffa	ET
http://id.luomus.fi/EIG.2178	Schimper	Polystichum fuscopaleaceum			PRESERVED_SPECIMEN	http://tun.fi/MY.709698	Luomus, University of Eastern Finland	1840	2017-04-13T11:43:41+0000		2	12	Africa						species					12.02.1840	In regione media montis Silke locis umbrosis	Schimper		Mount Selki							la	GX.270	H1123864				http://tun.fi/HR.168		Polystichum fuscopaleaceum	Polystichum	fuscopaleaceum	1840-02-12	Ethiopia		ET
http://id.luomus.fi/EIG.3642	Smeds, H.	Deparia boryana			PRESERVED_SPECIMEN	http://tun.fi/MY.714498			2017-04-13T11:45:28+0000		2	8	Africa						species					08.02.198[?]	ETHIOPIA. Kaffa: Shedda, 40 km SE of Bonga. Alt. 2 400 m.	Smeds, H.		Shedda, 40 km southeast of Bonga.							la	GX.270	H1480572	661			http://tun.fi/HR.168		Deparia boryana	Deparia	boryana	1980-02-08/1989-02-08	Ethiopia		ET
http://id.luomus.fi/EIG.381	Kukkonen, Ilkka	Dryopteris pentheri			PRESERVED_SPECIMEN	http://tun.fi/MY.715044	Luomus, University of Eastern Finland	1982	2017-04-13T11:45:40+0000	Label: Typed	10	27	Africa	Oromia	09°07 N, 37°20 E (degrees, minutes)		Dms		species					27.10.1982	Shewa Adm. Reg. 26 km N of Gedo on the road to Fincha, c. 2900 m.	Kukkonen, Ilkka	37°20		09°07						la	GX.2951	H1489446	12373a			http://tun.fi/HR.168		Dryopteris pentheri	Dryopteris	pentheri	1982-10-27	Ethiopia	East Shewa	ET
http://id.luomus.fi/EIG.434	Kukkonen, Ilkka	Dryopteris pentheri			PRESERVED_SPECIMEN	http://tun.fi/MY.716802	Luomus, University of Eastern Finland	1982	2017-04-13T11:46:20+0000		10	27	Africa		09°07'N; 37°20'E (degrees, minutes)		Dms		species					27.10.1982	Shewa Adm. Reg., 26 km N of Gedo on the road to Fincha, c. 2900 m.	Kukkonen, Ilkka	37°20'	26 km north of Gedo on the road to Fincha	09°07'						la	GX.231	H1489447	12373			http://tun.fi/HR.168		Dryopteris pentheri	Dryopteris	pentheri	1982-10-27	Ethiopia		ET
http://id.luomus.fi/EIG.435	Kukkonen, Ilkka	Dryopteris pentheri			PRESERVED_SPECIMEN	http://tun.fi/MY.716835	Luomus, University of Eastern Finland	1982	2017-04-13T11:46:21+0000		11	8	Africa	Bale	06°55'N; 39°40'E (degrees, minutes)		Dms		species					08.11.1982	Saneti plateau and Mount Batu, c. 4000-4200m.; On the way to Saneti plateau from Robe. Steep forested slope of a river canyon. Alt. c. 3400 m.	Kukkonen, Ilkka	39°40'	Saneti plateau and Mount Batu; On the way to Saneti plateau from Robe. Steep forested slope of a river canyon	06°55'						la	GX.231	H1489739	12608			http://tun.fi/HR.168		Dryopteris pentheri	Dryopteris	pentheri	1982-11-08	Ethiopia		ET
http://id.luomus.fi/EIG.436	Smeds, H.	Dryopteris pentheri			PRESERVED_SPECIMEN	http://tun.fi/MY.716868		1958	2017-04-13T11:46:21+0000		1	10	Africa	Bale					species					10.01.1958	Bale: Bali highland, Rira, c. 10 km SW of Batu	Smeds, H.		Bali highland, Rira, circa 10 km southwest of Batu							la	GX.270	H1479426	540			http://tun.fi/HR.168		Dryopteris pentheri	Dryopteris	pentheri	1958-01-10	Ethiopia		ET
http://id.luomus.fi/EIG.437	Smeds, H.	Dryopteris pentheri			PRESERVED_SPECIMEN	http://tun.fi/MY.716901		1958	2017-04-13T11:46:22+0000		1	10	Africa	Bale					species					10.01.1958	Bale: Bali highland, Rira, c. 10 km SW of Batu. Alt. 2900 m.	Smeds, H.		Bali highland, Rira, circa 10 km southwest of Batu							la	GX.270	H1479430	540			http://tun.fi/HR.168		Dryopteris pentheri	Dryopteris	pentheri	1958-01-10	Ethiopia		ET
http://id.luomus.fi/EIG.438	Smeds, H.	Dryopteris pentheri			PRESERVED_SPECIMEN	http://tun.fi/MY.716934	Luomus, University of Eastern Finland	1958	2017-04-13T11:46:23+0000		1	10	Africa	Bale					species					10.01.1958	Bale: Bali highland, Rira, c. 10 km SW of Batu. Alt. 2900 m.	Smeds, H.		Bali highland, Rira, circa 10 km southwest of Batu							la	GX.2951	H1479429	540			http://tun.fi/HR.168		Dryopteris pentheri	Dryopteris	pentheri	1958-01-10	Ethiopia		ET
http://id.luomus.fi/EIG.439	Roselius, Kurt	Dryopteris pentheri			PRESERVED_SPECIMEN	http://tun.fi/MY.716967		1954	2017-04-13T11:46:24+0000		8	16	Africa	Oromia					species					16.08.1954	Arussi: Aselle.	Roselius, Kurt									la	GX.270	H1230908				http://tun.fi/HR.168		Dryopteris pentheri	Dryopteris	pentheri	1954-08-16	Ethiopia	Asella	ET
http://id.luomus.fi/EIG.441	Roselius, Kurt	Dryopteris pentheri			PRESERVED_SPECIMEN	http://tun.fi/MY.717036	Luomus, University of Eastern Finland	1954	2017-04-13T11:46:25+0000		8	16	Africa	Oromia					species					16.08.1954	Arussi: Aselle. Shore of a stream in a forest.	Roselius, Kurt		Shore of a stream in a forest							la	GX.2951	H1230909				http://tun.fi/HR.168		Dryopteris pentheri	Dryopteris	pentheri	1954-08-16	Ethiopia	Asella	ET
http://id.luomus.fi/EIG.592	Kukkonen, Ilkka	Dryopteris schimperiana			PRESERVED_SPECIMEN	http://tun.fi/MY.722022	Luomus, University of Eastern Finland	1982	2017-04-13T11:48:20+0000		10	30	Africa	Oromia					species					30.10.1982	WELEGA Adm. Reg., c. 3 km E of Nekemte	Kukkonen, Ilkka		Circa 3 km east of Nekemte							la	GX.270	H1488428	14455			http://tun.fi/HR.168		Dryopteris schimperiana	Dryopteris	schimperiana	1982-10-30	Ethiopia	Nekemte, East Welega	ET
http://id.luomus.fi/EIG.594	Smeds, Helmer	Dryopteris schimperiana			PRESERVED_SPECIMEN	http://tun.fi/MY.722088		1957	2017-04-13T11:48:21+0000		11	16	Africa	Arsi					species					16.11.1957	Arussi: 15 km E of Shashmanna, on Cotole road. Alt. 2100 m.	Smeds, Helmer		15 km east of Shashmanna, on Cotole road							la	GX.270	H1479217	268			http://tun.fi/HR.168		Dryopteris schimperiana	Dryopteris	schimperiana	1957-11-16	Ethiopia		ET
http://id.luomus.fi/EIG.595	Smeds, H.	Dryopteris schimperiana			PRESERVED_SPECIMEN	http://tun.fi/MY.722121	Luomus, University of Eastern Finland	1957	2017-04-13T11:48:22+0000		11	16	Africa	Oromia					species					16.11.1957	Arussi: 15 km E of Shashmanna, on Cotole road. Alt. 2100 m.	Smeds, H.		15 km east of Shashamane							la	GX.2951	H1479216	268			http://tun.fi/HR.168		Dryopteris schimperiana	Dryopteris	schimperiana	1957-11-16	Ethiopia	West Arsi	ET
http://id.luomus.fi/EIG.6734	Kukkonen, Ilkka	Arthropteris anniana			PRESERVED_SPECIMEN	http://tun.fi/MY.724722	Luomus, University of Eastern Finland	1982	2017-04-13T11:49:14+0000		11	1	Africa	Oromia	08°31'N; 36°23'E (degrees, minutes)		Dms		species					01.11.1982	Ilubabor Adm. Reg. C. 1900 m.	Kukkonen, Ilkka	36°23'	10 km of Bedele on road to Metu	08°31'						la	GX.231	H1489717	12477			http://tun.fi/HR.168		Arthropteris anniana	Arthropteris	anniana	1982-11-01	Ethiopia	Illubabor	ET
http://id.luomus.fi/EIG.7053	Heinonen, Kirsti	Asplenium abyssinicum			PRESERVED_SPECIMEN	http://tun.fi/MY.725775	Luomus, University of Eastern Finland	1972	2017-04-13T11:49:35+0000		1	30	Africa	Begember					species					30.01.1972	Begemder, Simien National Park. 3400 m above sea.	Heinonen, Kirsti		Simien Mountains National Park, Geech. On the banks of Djinn Bahr.							la	GX.270	H1074231	1061			http://tun.fi/HR.168		Asplenium abyssinicum	Asplenium	abyssinicum	1972-01-30	Ethiopia		ET
http://id.luomus.fi/EIG.7060	Kukkonen, Ilkka	Asplenium abyssinicum			PRESERVED_SPECIMEN	http://tun.fi/MY.725799	Luomus, University of Eastern Finland	1982	2017-04-13T11:49:35+0000		10		Africa		09°05’ N 36°33’E (degrees, minutes)		Dms		species					29/30.10.1982	Welega Adm. Reg., Nekemte, on eastern side of town, along track near the main water purification plant. c. 2160 m.	Kukkonen, Ilkka	36°33'		09°05'						la	GX.2951	H1489456	12436			http://tun.fi/HR.168		Asplenium abyssinicum	Asplenium	abyssinicum	1982-10-29/1982-10-30	Ethiopia	Nekemte, East Welega	ET
http://id.luomus.fi/EIG.7061	Kukkonen, Ilkka	Asplenium abyssinicum			PRESERVED_SPECIMEN	http://tun.fi/MY.725802	Luomus, University of Eastern Finland	1982	2017-04-13T11:49:35+0000		10	28	Africa	Oromia					species					28.10.1982	Welega Adm. Reg., c. 2750 m.	Kukkonen, Ilkka		Amarti Valley, c. 20 km along road from Fincha to Shambu							la	GX.2951	H1489461	12414			http://tun.fi/HR.168		Asplenium abyssinicum	Asplenium	abyssinicum	1982-10-28	Ethiopia		ET
http://id.luomus.fi/EIG.7145	Kukkonen, Ilkka	Asplenium adiantum-nigrum subsp. adiantum-nigrum			PRESERVED_SPECIMEN	http://tun.fi/MY.726081	Luomus, University of Eastern Finland	1982	2017-04-13T11:49:41+0000		10	25	Africa	West Shewa Zone	09°00'N; 38°33'E (degrees, minutes)		Dms		species					25.10.1982	Shewa Adm. Reg., Mt. Wechecha. 2600 m.	Kukkonen, Ilkka	38°33'	Mount Wechecha, Menagesha State Forest, c. 20 km W of Addis Abeba; on southwestern flank of the mountain in forest	09°00'						la	GX.231	H1472404	12355			http://tun.fi/HR.168		Asplenium adiantum-nigrum subsp. adiantum-nigrum	Asplenium	adiantum-nigrum	1982-10-25	Ethiopia		ET
http://id.luomus.fi/EIG.7147	Kukkonen, Ilkka	Asplenium adiantum-nigrum subsp. adiantum-nigrum			PRESERVED_SPECIMEN	http://tun.fi/MY.726087	Luomus, University of Eastern Finland	1982	2017-04-13T11:49:41+0000		10	28	Africa		09°14'N; 37°20'E (degrees, minutes)		Dms		species					28.10.1982	Welega Adm. Reg, Fincha. 2000 m.	Kukkonen, Ilkka	37°20'	West Shewa, Finicha, c. 3 km W of the town	09°14'						la	GX.231	H1489466	12400			http://tun.fi/HR.168		Asplenium adiantum-nigrum subsp. adiantum-nigrum	Asplenium	adiantum-nigrum	1982-10-28	Ethiopia		ET
http://id.luomus.fi/EIG.7151	Kukkonen, Ilkka	Asplenium adiantum-nigrum subsp. adiantum-nigrum			PRESERVED_SPECIMEN	http://tun.fi/MY.726102	Luomus, University of Eastern Finland	1982	2017-04-13T11:49:42+0000		11	8	Africa	Oromia Region	06°55'N; 39°40'E (degrees, minutes)		Dms		species					08.11.1982	Bale Adm. Reg., Saneti plateau. 4000-4200 m	Kukkonen, Ilkka	39°40'	Bale Zone, Sanetti Plateau and Mount Batu	06°55'						la	GX.2951	H1489737	12612			http://tun.fi/HR.168		Asplenium adiantum-nigrum subsp. adiantum-nigrum	Asplenium	adiantum-nigrum	1982-11-08	Ethiopia		ET
http://id.luomus.fi/EIG.7155	Kukkonen, Ilkka	Asplenium adiantum-nigrum subsp. adiantum-nigrum			PRESERVED_SPECIMEN	http://tun.fi/MY.726114	Luomus, University of Eastern Finland	1982	2017-04-13T11:49:42+0000		11	1	Africa		08°31'N; 36°23'E (degrees, minutes)		Dms		species					01.11.1982	Ilubabor Adm. Reg. 1900 m.	Kukkonen, Ilkka	36°23'	Illubabor Zone, 10 km W of Bedele on road to Metu, open woodland along a river	08°31'						la	GX.231	H1489720	12486			http://tun.fi/HR.168		Asplenium adiantum-nigrum subsp. adiantum-nigrum	Asplenium	adiantum-nigrum	1982-11-01	Ethiopia		ET
http://id.luomus.fi/EIG.7234	Kukkonen, Ilkka	Asplenium adiantum-nigrum subsp. adiantum-nigrum			PRESERVED_SPECIMEN	http://tun.fi/MY.726378	Luomus, University of Eastern Finland	1982	2017-04-13T11:49:47+0000		11	8	Africa	Oromia	06°55'N; 39°40'E (degrees, minutes)		Dms		Ssp					08.11.1982	Saneti Plateau. Alt. c. 4000-4200 m	Kukkonen, Ilkka	39°40'	Sanetti Plateau and Mount Batu, on foot of the highest point of Mt. Batu	06°55'						la	GX.231	H1489741	12603A	adiantum-nigrum		http://tun.fi/HR.168		Asplenium adiantum-nigrum subsp. adiantum-nigrum	Asplenium	adiantum-nigrum	1982-11-08	Ethiopia	Bale	ET
http://id.luomus.fi/EIG.7240	Kukkonen, Ilkka	Asplenium adiantum-nigrum subsp. adiantum-nigrum			PRESERVED_SPECIMEN	http://tun.fi/MY.726399	Luomus, University of Eastern Finland	1982	2017-04-13T11:49:48+0000		11	8	Africa	Oromia	06°55'N; 39°40'E (degrees, minutes)		Dms		Ssp					08.11.1982	Bale Adm. Reg.; Saneti plateau, alt. c. 4100 m	Kukkonen, Ilkka	39°40'	Sanetti Plateau and Mount Batu, on foot of the highest point of Mount Batu	06°55'						la	GX.270	H1489742	12603 A	adiantum-nigrum		http://tun.fi/HR.168		Asplenium adiantum-nigrum subsp. adiantum-nigrum	Asplenium	adiantum-nigrum	1982-11-08	Ethiopia	Bale	ET
http://id.luomus.fi/EIG.7443	Heinonen, Kirsti	Asplenium demerkense			PRESERVED_SPECIMEN	http://tun.fi/MY.727059	Luomus, University of Eastern Finland	1972	2017-04-13T11:50:01+0000		1	30	Africa	Amhara					species					30.01.1972	Begemder. 3600 m above sea	Heinonen, Kirsti		Simien National Park, Geech. On the banks of the tributary of Djinn Bahr.							la	GX.270	H1074243	1067			http://tun.fi/HR.168		Asplenium demerkense	Asplenium	demerkense	1972-01-30	Ethiopia	North Gondar	ET
http://id.luomus.fi/EIG.7494	de Wilde, W.	Asplenium filare			PRESERVED_SPECIMEN	http://tun.fi/MY.727227	Luomus, University of Eastern Finland	1965	2017-04-13T11:50:04+0000		11	2	Africa	Oromia					species					02.11.1965	alt. 2400 m	de Wilde, W.		Near the Portuguese Bridge, near Debre-Libanos, 80 km NW of Addis Ababa							la	GX.270	H1084217	8639			http://tun.fi/HR.168		Asplenium filare	Asplenium	filare	1965-11-02	Ethiopia	Semien Shewa	ET
http://id.luomus.fi/EIG.7743	Heinonen, Kirsti	Asplenium monanthes			PRESERVED_SPECIMEN	http://tun.fi/MY.728058	Luomus, University of Eastern Finland	1972	2017-04-13T11:50:21+0000		1	30	Africa	Amhara					species					30.01.1972	Begemder, 3400 m above sea.	Heinonen, Kirsti		Simien National Park, Geech plateau. On the banks of Djinn Bahr.							la	GX.231	H1074244	1056			http://tun.fi/HR.168		Asplenium monanthes	Asplenium	monanthes	1972-01-30	Ethiopia	North Gondar	ET
http://id.luomus.fi/EIG.7788		Asplenium mannii			PRESERVED_SPECIMEN	http://tun.fi/MY.728202	Luomus, University of Eastern Finland	1965	2017-04-13T11:50:24+0000		6	5	Africa						species					05.06.1965	Alt.: ± 200 m.	de Wilde, W. J. J. O.; de Wilde-Duyfjes, B. E. E.		Bellete State Forest, 40 km SW of Jimma							la	GX.231	H1084137	7002			http://tun.fi/HR.168		Asplenium mannii	Asplenium	mannii	1965-06-05	Ethiopia		ET
http://id.luomus.fi/EIG.8147	Kukkonen, Ilkka	Asplenium protensum			PRESERVED_SPECIMEN	http://tun.fi/MY.729393	Luomus, University of Eastern Finland	1982	2017-04-13T11:50:49+0000		10	25	Africa	Oromia	9°00'N, 38°33'E (degrees, minutes)		Dms		species					25.10.1982	Shewa Adm. Reg., c. 2600 m.	Kukkonen, Ilkka	38°33'	Mount Wechecha, Menagesha State Forest, c. 20 km W of Addis Ababa	9°00'						la	GX.231	H1489705	12357			http://tun.fi/HR.168		Asplenium protensum	Asplenium	protensum	1982-10-25	Ethiopia		ET
http://id.luomus.fi/EIG.8322		Asplenium sandersonii			PRESERVED_SPECIMEN	http://tun.fi/MY.729966	Luomus, University of Eastern Finland	1965	2017-04-13T11:51:01+0000		8	14	Africa						species					14.08.1965	Alt.: 2000 m.	de Wilde, W. J. J. O.; de Wilde-Duyfjes, B. E. E.		Bonga, near R.C. Mission							la	GX.2951	H1091941	7684			http://tun.fi/HR.168		Asplenium sandersonii	Asplenium	sandersonii	1965-08-14	Ethiopia		ET
http://id.luomus.fi/H.1057370	Stjernberg, Anders-Gustaf	Pteridium aquilinum subsp. aquilinum			PRESERVED_SPECIMEN	http://tun.fi/MY.744031	Luomus, University of Eastern Finland	1965	2017-04-13T11:53:45+0000				Africa						Ssp					1965		Stjernberg, Anders-Gustaf		Maragoli							la	GX.231	H1057370		aquilinum		http://tun.fi/HR.168		Pteridium aquilinum subsp. aquilinum	Pteridium	aquilinum	1965-01-01/1965-12-31	Ethiopia		ET
http://id.luomus.fi/H.1073986	Heinonen, Kirsti	Aleuritopteris farinosa			PRESERVED_SPECIMEN	http://tun.fi/MY.744517	Luomus, University of Eastern Finland	1972	2017-04-13T11:53:55+0000		1	25	Africa	Amhara					species					25.01.1972	3550 m above sea	Heinonen, Kirsti		Begember, Simien National Park, Geech plateau, on the dry bottom of the tributary of Djinn Bahr							la	GX.231	H1073986	1011			http://tun.fi/HR.168		Aleuritopteris farinosa	Aleuritopteris	farinosa	1972-01-25	Ethiopia	Semien Gondar	ET
http://id.luomus.fi/H.1074402	Schimper, G. H. W.	Cheilanthes coriacea			PRESERVED_SPECIMEN	http://tun.fi/MY.744532	Luomus, University of Eastern Finland	1840	2017-04-13T11:53:55+0000		9	1	Africa						species					01.09.1840		Schimper, G. H. W.		Mai Mezano valley near Djeladjeranne							la	GX.270	H1074402				http://tun.fi/HR.168		Cheilanthes coriacea	Cheilanthes	coriacea	1840-09-01	Ethiopia		ET
http://id.luomus.fi/H.1084018		Adiantum poiretii			PRESERVED_SPECIMEN	http://tun.fi/MY.744835	Luomus, University of Eastern Finland	1965	2017-04-13T11:54:01+0000		10	14	Africa						species					14.10.1965	alt. ± 2600 m; Mt-Entotto	de Wilde, W. J. J. O.; de Wilde-Duyfjes, B. E. E.		Mount Entoto, c. 5 km W of Addis Ababa, along Blue Nile road							la	GX.231	H1084018				http://tun.fi/HR.168		Adiantum poiretii	Adiantum	poiretii	1965-10-14	Ethiopia		ET
http://id.luomus.fi/H.1084145		Thelypteris confluens			PRESERVED_SPECIMEN	http://tun.fi/MY.744838	Luomus, University of Eastern Finland	1965	2017-04-13T11:54:01+0000		6	3	Africa	Oromia					species					03.06.1965	Alt. ± 2000 m	de Wilde, W. J. J. O.; et al.		About 30 km E of Jimma, along mainroad							la	GX.231	H1084145	6935			http://tun.fi/HR.168		Thelypteris confluens	Thelypteris	confluens	1965-06-03	Ethiopia		ET
http://id.luomus.fi/H.1091939		Pteris pteridioides			PRESERVED_SPECIMEN	http://tun.fi/MY.744931	Luomus, University of Eastern Finland	1965	2017-04-13T11:54:03+0000		8	14	Africa	Southern Nations, Nationalities and Peoples					species					14.08.1965	Alt. ± 2000 m	de Wilde, W. J. J. O.; de Wilde-Duyhjes, B. E. E.		Bonga, near R. C. Mission							la	GX.231	H1091939				http://tun.fi/HR.168		Pteris pteridioides	Pteris	pteridioides	1965-08-14	Ethiopia	Keffa	ET
http://id.luomus.fi/EIG.6727	Alanko, Pentti	Onoclea sensibilis			PRESERVED_SPECIMEN	http://tun.fi/MY.724698	Luomus, University of Eastern Finland	1999	2017-04-13T11:49:13+0000		6	21	Earth		6683:370 (YKJ)	1000	YKJ	MY.provenanceCultivated	species					21.06.1999	Cultivated: Finland, Espoo, Oitans, Dalby, W of Bodom Lake	Alanko, Pentti	3370		6683						la	GX.270	H1712490	100957			http://tun.fi/HR.168		Onoclea sensibilis	Onoclea	sensibilis	1999-06-21
http://id.luomus.fi/H.1080029	Alanko, Pentti	Pellaea rotundifolia			PRESERVED_SPECIMEN	http://tun.fi/MY.744796	Luomus, University of Eastern Finland	1972	2017-04-13T11:54:00+0000	cultivated in the Botanical Garden in greenhouse B1	3	7						MY.provenanceCultivated	species					07.03.1972	Helsinki, Kaisaniemi, cultivated in the Botanical Garden in greenhouse B1	Alanko, Pentti									la	GX.270	H1080029	19,338			http://tun.fi/HR.168		Pellaea rotundifolia	Pellaea	rotundifolia	1972-03-07	Finland		FI
http://id.luomus.fi/H.1080032	Alanko, Pentti	Adiantum macrophyllum			PRESERVED_SPECIMEN	http://tun.fi/MY.744799	Luomus, University of Eastern Finland	1972	2017-04-13T11:54:00+0000	cultivated in the Botanical Garden in greenhouse B1	2	23						MY.provenanceCultivated	species					23.02.1972	Helsinki, Kaisaniemi, cultivated in the Botanical Garden in greenhouse B1	Alanko, Pentti									la	GX.270	H1080032	19,305			http://tun.fi/HR.168		Adiantum macrophyllum	Adiantum	macrophyllum	1972-02-23	Finland		FI
http://id.luomus.fi/H.1080054	Alanko, Pentti	Pteris cretica			PRESERVED_SPECIMEN	http://tun.fi/MY.744802	Luomus, University of Eastern Finland	1972	2017-04-13T11:54:00+0000	cultivated in the Botanical Garden in greenhouse B1	3	7						MY.provenanceCultivated	species					07.03.1972	Helsinki, Kaisaniemi, cultivated in the Botanical Garden in greenhouse B1	Alanko, Pentti									la	GX.231	H1080054	19,333			http://tun.fi/HR.168		Pteris cretica	Pteris	cretica	1972-03-07	Finland		FI
http://id.luomus.fi/H.1080985	Alanko, Pentti	Adiantum raddianum			PRESERVED_SPECIMEN	http://tun.fi/MY.744808	Luomus, University of Eastern Finland	1972	2017-04-13T11:54:00+0000	cultivated in the Botanical Garden in greenhouse B1	3	7						MY.provenanceCultivated	species					07.03.1972	Helsinki, Kaisaniemi, cultivated in the Botanical Garden in greenhouse B1	Alanko, Pentti									la	GX.231	H1080985	19,342			http://tun.fi/HR.168		Adiantum raddianum	Adiantum	raddianum	1972-03-07	Finland		FI
http://id.luomus.fi/H.1099712	Alanko, Pentti	Adiantum macrophyllum			PRESERVED_SPECIMEN	http://tun.fi/MY.745069	Luomus, University of Eastern Finland	1972	2017-04-13T11:54:06+0000	cultivated in the Botanical Garden in greenhouse	2	23						MY.provenanceCultivated	species					23.02.1972	Helsinki, Kaisaniemi, cultivated in the Botanical Garden in greenhouse	Alanko, Pentti									la	GX.270	H1099712	19,305			http://tun.fi/HR.168		Adiantum macrophyllum	Adiantum	macrophyllum	1972-02-23	Finland		FI
http://id.luomus.fi/H.1099713	Alanko, Pentti	Adiantum raddianum			PRESERVED_SPECIMEN	http://tun.fi/MY.745072	Luomus, University of Eastern Finland	1972	2017-04-13T11:54:06+0000	cultivated in the Botanical Garden in greenhouse B1	3	7						MY.provenanceCultivated	species					07.03.1972	Helsinki, Kaisaniemi, cultivated in the Botanical Garden in greenhouse B1	Alanko, Pentti									la	GX.270	H1099713	19,342			http://tun.fi/HR.168		Adiantum raddianum	Adiantum	raddianum	1972-03-07	Finland		FI
http://id.luomus.fi/H.1099717	Alanko, Pentti	Adiantum aleuticum			PRESERVED_SPECIMEN	http://tun.fi/MY.745084	Luomus, University of Eastern Finland	1971	2017-04-13T11:54:06+0000	Arboretum Mustila, cultae VI:51	6	21	North America					MY.provenanceCultivated	species					21.06.1971	Nylandia, Elimäki, Arboretum Mustila, (60º44'N 26º29'E)	Alanko, Pentti									la	GX.231	H1099717	17,074			http://tun.fi/HR.168		Adiantum aleuticum	Adiantum	aleuticum	1971-06-21	Finland		FI
http://id.luomus.fi/H.1108790	Alanko, Pentti	Osmunda regalis			PRESERVED_SPECIMEN	http://tun.fi/MY.745441	Luomus, University of Eastern Finland	1971	2017-04-13T11:54:14+0000	Nylandia, Elimäki, Arboretum Mustila	6	21						MY.provenanceCultivated	species					21.06.1971	Nylandia, Elimäki, Arboretum Mustila, (60º44'N 26º29'E)	Alanko, Pentti									la	GX.270	H1108790	17,076			http://tun.fi/HR.168		Osmunda regalis	Osmunda	regalis	1971-06-21	Finland		FI
http://id.luomus.fi/H.1108791	Alanko, Pentti	Osmunda claytoniana			PRESERVED_SPECIMEN	http://tun.fi/MY.745444		1971	2017-04-13T11:54:14+0000	Nylandia, Elimäki, Arboretum Mustila	6	21						MY.provenanceCultivated	species					21.06.1971	Nylandia, Elimäki, Arboretum Mustila, (60º44'N 26º29'E) in VI:52	Alanko, Pentti									la	GX.270	H1108791	17,075			http://tun.fi/HR.168		Osmunda claytoniana	Osmunda	claytoniana	1971-06-21	Finland		FI
http://id.luomus.fi/H.1108800	Alanko, Pentti	Pteris cretica			PRESERVED_SPECIMEN	http://tun.fi/MY.745459	Luomus, University of Eastern Finland	1972	2017-04-13T11:54:14+0000	Helsinki, Kaisaniemi, cultivated in the Botanical Garden in greenhouse B1	3	7						MY.provenanceCultivated	species					07.03.1972	Helsinki, Kaisaniemi, cultivated in the Botanical Garden in greenhouse B1	Alanko, Pentti									la	GX.231	H1108800	19,333			http://tun.fi/HR.168		Pteris cretica	Pteris	cretica	1972-03-07	Finland		FI
http://id.luomus.fi/H.1108834	Alanko, Pentti	Pellaea rotundifolia			PRESERVED_SPECIMEN	http://tun.fi/MY.745471	Luomus, University of Eastern Finland	1972	2017-04-13T11:54:15+0000	Helsinki, Kaisaniemi, cultivated in the Botanical Garden in greenhouse B1	3	7						MY.provenanceCultivated	species					07.03.1972	Helsinki, Kaisaniemi, cultivated in the Botanical Garden in greenhouse B1	Alanko, Pentti									la	GX.231	H1108834	19,338			http://tun.fi/HR.168		Pellaea rotundifolia	Pellaea	rotundifolia	1972-03-07	Finland		FI
http://id.luomus.fi/H.1099710	Alanko, Pentti	Adiantum raddianum			PRESERVED_SPECIMEN	http://tun.fi/MY.745063	Luomus, University of Eastern Finland	1968	2017-04-13T11:54:06+0000	University of Helsinki Institute of Horticulture, cult, in greenhouse	10	1						MY.provenanceCultivated	species					01.10.1968	U, Helsinki, Viikki, University of Helsinki Institute of Horticulture, cult, in greenhouse	Alanko, Pentti									la	GX.231	H1099710	7527			http://tun.fi/HR.168		Adiantum raddianum	Adiantum	raddianum	1968-10-01	Finland		FI
http://id.luomus.fi/H.1108799	Alanko, Pentti	Pteris cretica			PRESERVED_SPECIMEN	http://tun.fi/MY.745456	Luomus, University of Eastern Finland	1970	2017-04-13T11:54:14+0000	Helsingin Yliopiston maatalouslaitokset, Kasvitieteen perusopetuksen laitos, rikkakasvina orkideakorissa	11	7						MY.provenanceCultivated	species					07.11.1970	U, Helsinki, Viikki. Origin: Hortus Botanicus, Helsinki	Alanko, Pentti									la	GX.270	H1108799	16,588			http://tun.fi/HR.168		Pteris cretica	Pteris	cretica	1970-11-07	Finland		FI
http://id.luomus.fi/EIG.1344		Arachniodes aristata			PRESERVED_SPECIMEN	http://tun.fi/MY.692194	Luomus, University of Eastern Finland	1976	2017-04-13T11:37:57+0000		10	4	Australia and Oceania	New South Wales	32°20'S 152°16'E (degrees, minutes)		Dms		species					04.10.1976	O'Sullivan's Gap, 10 km NE. of Bulahdelah. N.S.W.	Coveny, R.; Hancock, R.; Hind, P.	152°16'	O'Sullivan's Gap, 10 km NE of Bulahdelah	-32°20'						la	GX.231	H1225413	8473			http://tun.fi/HR.168		Arachniodes aristata	Arachniodes	aristata	1976-10-04	Australia		AU
http://id.luomus.fi/EIG.1345		Arachniodes aristata			PRESERVED_SPECIMEN	http://tun.fi/MY.692227	Luomus, University of Eastern Finland	1976	2017-04-13T11:37:57+0000		10	4	Australia and Oceania	New South Wales	32°20'S 152°16'E (degrees, minutes)		Dms		species					04.10.1976	O'Sullivan's Gap, 10 km NE. of Bulahdelah	Coveny, R.; Hancock, R.; Hind, P.	152°16'	O'Sullivan's Gap, 10 km northeast of Bulahdelah	-32°20'						la	GX.2951	H1225412	8473			http://tun.fi/HR.168		Arachniodes aristata	Arachniodes	aristata	1976-10-04	Australia		AU
http://id.luomus.fi/EIG.1346		Arachniodes aristata			PRESERVED_SPECIMEN	http://tun.fi/MY.692260	Luomus, University of Eastern Finland	1977	2017-04-13T11:37:58+0000		11	28	Australia and Oceania	New South Wales	32°20'S 152°16'E (degrees, minutes)		Dms		species					28.11.1977		Coveny, R.; Haegi, L.	152°16'	Bangalow Creek, O'Sullivan's Gap	-32°20'						la	GX.270	H1225422	9868			http://tun.fi/HR.168		Arachniodes aristata	Arachniodes	aristata	1977-11-28	Australia		AU
http://id.luomus.fi/EIG.1349		Arachniodes aristata			PRESERVED_SPECIMEN	http://tun.fi/MY.692359	Luomus, University of Eastern Finland	1969	2017-04-13T11:37:59+0000		8	3	Australia and Oceania	New South Wales	c.31° 44'S c.152° 12'E (degrees, minutes)		Dms		species					03.08.1969	Dingo State Forest, NW. of Big Run Creek, Wherrol Flat (c. 29 km NW. of Wingham). Alt c. 750 m	Coveny, R.; Slade, C.	152° 12'	Dingo state forest, northwest of Big Run creek, Wherrol Flat (circa 29 km northwest of Wingham)	-31° 44'						la	GX.2951	H1225832	1904			http://tun.fi/HR.168		Arachniodes aristata	Arachniodes	aristata	1969-08-03	Australia		AU
http://id.luomus.fi/EIG.2379	Kukkonen, Ilkka	Polystichum proliferum			PRESERVED_SPECIMEN	http://tun.fi/MY.710355	Luomus, University of Eastern Finland	1981	2017-04-13T11:43:55+0000		8	29	Australia and Oceania	Tasmania					species					29.08.1981	Tasmania, Maydena (on road from Hobart to Strathgordon), Styx River road c. 11 km S of Australian Newsprint Mills Logging Camp. In rain forest along the River Styx.	Kukkonen, Ilkka		Maydena (on road from Hobart to Strathgordon), Styx River road circa 11 km south of Australian Newsprint Mills Logging Camp. In rain forest along the River Styx.							la	GX.231	H1460744	10613			http://tun.fi/HR.168		Polystichum proliferum	Polystichum	proliferum	1981-08-29	Australia	Derwent Valley Council	AU
http://id.luomus.fi/EIG.2380	Moscal, A.	Polystichum proliferum			PRESERVED_SPECIMEN	http://tun.fi/MY.710361	Luomus, University of Eastern Finland	1983	2017-04-13T11:43:55+0000		11	19	Australia and Oceania	Tasmania	40° 59' S, 147° 55' E (degrees, minutes)		Dms		species					19.11.1983	Alt. 140-320 m.	Moscal, A.	147° 55'	Headwater of Clifton Creek (Cape Portland sheet).	-40° 59'						la	GX.2951	H1599254	4228			http://tun.fi/HR.168		Polystichum proliferum	Polystichum	proliferum	1983-11-19	Australia		AU
http://id.luomus.fi/EIG.2381	Orchard, A. E.	Polystichum proliferum			PRESERVED_SPECIMEN	http://tun.fi/MY.710364	Luomus, University of Eastern Finland	1981	2017-04-13T11:43:55+0000		2	2	Australia and Oceania	Tasmania	4° 23' S, 146° 33' E (degrees, minutes)		Dms		species					02.02.1981	Locality: Black Bobs	Orchard, A. E.	146° 33'	east coast	-4° 23'						la	GX.2951	H1543674	5344			http://tun.fi/HR.168		Polystichum proliferum	Polystichum	proliferum	1981-02-02	Australia		AU
http://id.luomus.fi/EIG.2382	Kukkonen, Ilkka	Polystichum proliferum			PRESERVED_SPECIMEN	http://tun.fi/MY.710367	Luomus, University of Eastern Finland	1981	2017-04-13T11:43:55+0000		8	29	Australia and Oceania	Tasmania					species					29.08.1981	TASMANIA, Maydena (on road from Hobart to Strathgordon), Styx river road c. 11 km S of Australian Newsprint Mills Logging Camp. In rain forest along the River Stryx.	Kukkonen, Ilkka		Maydena, Styx River road cirka 11 km south of Australian Newsprint Mills Logging Camp. In rain forest along the River Stryx.							la	GX.231	H1460745	10613			http://tun.fi/HR.168		Polystichum proliferum	Polystichum	proliferum	1981-08-29	Australia		AU
http://id.luomus.fi/EIG.2383	Ekholm	Polystichum proliferum			PRESERVED_SPECIMEN	http://tun.fi/MY.710370	Luomus, University of Eastern Finland		2017-04-13T11:43:55+0000				Australia and Oceania						species						Nov. Holld.	Ekholm									la	GX.2951	H1108116				http://tun.fi/HR.168		Polystichum proliferum	Polystichum	proliferum		Australia		AU
http://id.luomus.fi/EIG.2748		Diplazium australe			PRESERVED_SPECIMEN	http://tun.fi/MY.711567	Luomus, University of Eastern Finland		2017-04-13T11:44:20+0000	Canberra Botanic Gardens seed list nr. 1597. Spores taken for cultivation in Botanical Garden, University of Helsinki, Finland.			Australia and Oceania	Victoria					species						Australia, Victoria, Head of Soda Greck, Mt. Drummer, E of Cam River.			East of Cann River town; Mount Drummer; Head of Soda Greek							la	GX.231	H1280994				http://tun.fi/HR.168		Diplazium australe	Diplazium	australe		Australia		AU
http://id.luomus.fi/EIG.2770	Kukkonen, Ilkka	Diplazium dilatatum			PRESERVED_SPECIMEN	http://tun.fi/MY.711642	Luomus, University of Eastern Finland	1981	2017-04-13T11:44:21+0000		9	10	Australia and Oceania	Queensland					species					10.09.1981	AUSTRALIA, Queensland, Bellenden Ker National Park W. of Babinda. The Boulders.	Kukkonen, Ilkka		Wooroonooran National Park west of Babinda; The Boulders.							la	GX.270	H1459257	10879			http://tun.fi/HR.168		Diplazium dilatatum	Diplazium	dilatatum	1981-09-10	Australia		AU
http://id.luomus.fi/EIG.6741	Coveny, R.	Arthropteris beckleri			PRESERVED_SPECIMEN	http://tun.fi/MY.724746	Luomus, University of Eastern Finland	1977	2017-04-13T11:49:14+0000		5	5	Australia and Oceania	New South Wales	28°16'S 153°14'E (degrees, minutes)		Dms		species					05.05.1977	Bilambil P.O. Alt. 100 m.	Coveny, R.	153°14'	Bilambil Creek, 4,9 km SW of Bilambil Heights	-28°16'						la	GX.231	H1225843	9418			http://tun.fi/HR.168		Arthropteris beckleri	Arthropteris	beckleri	1977-05-05	Australia		AU
http://id.luomus.fi/EIG.6742	Constable, E. F.	Arthropteris beckleri			PRESERVED_SPECIMEN	http://tun.fi/MY.724749	Luomus, University of Eastern Finland	1955	2017-04-13T11:49:14+0000		1	21	Australia and Oceania	New South Wales					species					21.01.1955	Altitude 495 m.	Constable, E. F.		Kiama, Saddleback Mountain							la	GX.270	H1225831				http://tun.fi/HR.168		Arthropteris beckleri	Arthropteris	beckleri	1955-01-21	Australia	Illawarra	AU
http://id.luomus.fi/EIG.6743	Constable, E. F.	Arthropteris beckleri			PRESERVED_SPECIMEN	http://tun.fi/MY.724752	Luomus, University of Eastern Finland	1962	2017-04-13T11:49:14+0000		6	6	Australia and Oceania	New South Wales					species					06.06.1962		Constable, E. F.		Killen Falls, Emigrant Creek, 5 miles SW of Bangalow							la	GX.270	H1225829				http://tun.fi/HR.168		Arthropteris beckleri	Arthropteris	beckleri	1962-06-06	Australia	Tintenbar	AU
http://id.luomus.fi/EIG.6759	Kukkonen, Ilkka	Arthropteris palisotii			PRESERVED_SPECIMEN	http://tun.fi/MY.724803	Luomus, University of Eastern Finland	1981	2017-04-13T11:49:15+0000		9	10	Australia and Oceania	Queensland					species					10.09.1981		Kukkonen, Ilkka		Bellenden Ker National Park, W. of Babinda. The Boulders.							la	GX.231	H1459261	10882			http://tun.fi/HR.168		Arthropteris palisotii	Arthropteris	palisotii	1981-09-10	Australia		AU
http://id.luomus.fi/EIG.6762		Arthropteris tenella			PRESERVED_SPECIMEN	http://tun.fi/MY.724815	Luomus, University of Eastern Finland	1977	2017-04-13T11:49:15+0000		3	15	Australia and Oceania	New South Wales	33°38´S 150° 19´E (degrees, minutes)		Dms		species					15.03.1977		Coveny, R.; Roy, S. K.	150° 19'	Below Govetts Leap	-33°38'						la	GX.231	H1225834	9186			http://tun.fi/HR.168		Arthropteris tenella	Arthropteris	tenella	1977-03-15	Australia	Blackheath	AU
http://id.luomus.fi/EIG.6763	Kukkonen, Ilkka	Arthropteris tenella			PRESERVED_SPECIMEN	http://tun.fi/MY.724818	Luomus, University of Eastern Finland	1981	2017-04-13T11:49:15+0000		9	13	Australia and Oceania	Queensland					species					13.09.1981		Kukkonen, Ilkka		Atherton Tableland, Lamin's Hill, E. of Malanda							la	GX.231	H1459190	11003			http://tun.fi/HR.168		Arthropteris tenella	Arthropteris	tenella	1981-09-13	Australia		AU
http://id.luomus.fi/EIG.7281	Kukkonen, Ilkka	Asplenium australasicum			PRESERVED_SPECIMEN	http://tun.fi/MY.726531	Luomus, University of Eastern Finland	1981	2017-04-13T11:49:50+0000		9	7	Australia and Oceania	Queensland					species					07.09.1981		Kukkonen, Ilkka		Mossman Gorge. National Park between Mossman and Daintree.							la	GX.2951	H1459105	10840			http://tun.fi/HR.168		Asplenium australasicum	Asplenium	australasicum	1981-09-07	Australia	Far North Queensland	AU
http://id.luomus.fi/EIG.7294	Kukkonen, Ilkka	Asplenium bulbiferum			PRESERVED_SPECIMEN	http://tun.fi/MY.726573	Luomus, University of Eastern Finland	1981	2017-04-13T11:49:51+0000		9	1	Australia and Oceania	Tasmania					species					01.09.1981	Alt. c. 1700 ’	Kukkonen, Ilkka		Mount Wellington. Track to Bett’s Falls							la	GX.2951	H1460652	10681			http://tun.fi/HR.168		Asplenium bulbiferum	Asplenium	bulbiferum	1981-09-01	Australia	Hobart	AU
http://id.luomus.fi/EIG.7613	Kukkonen, Ilkka	Asplenium flaccidum			PRESERVED_SPECIMEN	http://tun.fi/MY.727626	Luomus, University of Eastern Finland	1981	2017-04-13T11:50:13+0000		8	31	Australia and Oceania	Tasmania					species					31.08.1981	Mt. Field National Park. E side of the mountain. Alt. c. 200 m.	Kukkonen, Ilkka		Mount Field National Park. Russell Falls							la	GX.2951	H1460757	10683A			http://tun.fi/HR.168		Asplenium flaccidum	Asplenium	flaccidum	1981-08-31	Australia		AU
http://id.luomus.fi/EIG.1625	Regnell	Stigmatopteris caudata			PRESERVED_SPECIMEN	http://tun.fi/MY.701473	Luomus, University of Eastern Finland	1840	2017-04-13T11:41:13+0000				Central America, South America and the Antarctic						species					1840	Ex herb. Brasil. Rio de Janeiro.	Regnell		Rio de Janeiro							la	GX.270	H1125785				http://tun.fi/HR.168		Stigmatopteris caudata	Stigmatopteris	caudata	1840-01-01/1840-12-31	Brazil		BR
http://id.luomus.fi/EIG.2701	Mosén, Hj.	Polybotrya cylindrica			PRESERVED_SPECIMEN	http://tun.fi/MY.711417	Luomus, University of Eastern Finland	1874	2017-04-13T11:44:17+0000		12	10	Central America, South America and the Antarctic	São Paulo					species					10.12.1874	Ex herb. Brasil. Prov. S. Paulo: Santos.	Mosén, Hj.									la	GX.270	H1123923				http://tun.fi/HR.168		Polybotrya cylindrica	Polybotrya	cylindrica	1874-12-10	Brazil	Santos	BR
http://id.luomus.fi/EIG.5353	Waket, I.	Hemidictyum marginatum			PRESERVED_SPECIMEN	http://tun.fi/MY.720147	Luomus, University of Eastern Finland	1906	2017-04-13T11:47:40+0000				Central America, South America and the Antarctic	Southeast					species					1906	Est. S. Paulo, Serra do Mar	Waket, I.		Serra do Mar							la	GX.2951	H1127463				http://tun.fi/HR.168		Hemidictyum marginatum	Hemidictyum	marginatum	1906-01-01/1906-12-31	Brazil	São Paulo	BR
http://id.luomus.fi/EIG.6960	Oliveira, P. I.	Elaphoglossum burchellii			PRESERVED_SPECIMEN	http://tun.fi/MY.725466	Luomus, University of Eastern Finland	1982	2017-04-13T11:49:29+0000		1	21	Central America, South America and the Antarctic	Paraná					species					21.01.1982		Oliveira, P. I.		Fda. Sta. Rita, municipality Palmeira							la	GX.231	H1599698	295			http://tun.fi/HR.168		Elaphoglossum burchellii	Elaphoglossum	burchellii	1982-01-21	Brazil		BR
http://id.luomus.fi/EIG.7263	Mosén	Asplenium auriculatum			PRESERVED_SPECIMEN	http://tun.fi/MY.726471	Luomus, University of Eastern Finland	1873	2017-04-13T11:49:49+0000		9	20	Central America, South America and the Antarctic	Southeast Region					species					20.09.1873	Minas Geraes	Mosén									la	GX.2951	H1128431				http://tun.fi/HR.168		Asplenium auriculatum	Asplenium	auriculatum	1873-09-20	Brazil	Caldas, Minas Gerais	BR
http://id.luomus.fi/EIG.7273	Pohjakallio, K. A.	Asplenium auritum			PRESERVED_SPECIMEN	http://tun.fi/MY.726504	Luomus, University of Eastern Finland	1928	2017-04-13T11:49:50+0000		3	17	Central America, South America and the Antarctic	Southeast Region					species					17.03.1928	Serra da Mantiqueina; 960 s. m.	Pohjakallio, K. A.		Mantiqueira Mountains							la	GX.2951	H1568217				http://tun.fi/HR.168		Asplenium auritum	Asplenium	auritum	1928-03-17	Brazil	Itatiaya, Rio de Janeiro	BR
http://id.luomus.fi/EIG.7341		Asplenium claussenii			PRESERVED_SPECIMEN	http://tun.fi/MY.726729	Luomus, University of Eastern Finland	1990	2017-04-13T11:49:54+0000		2	13	Central America, South America and the Antarctic	Parana					species					13.02.1990		Kummrow, R.; Cordeiro, J.		Recanto Botuquara							la	GX.270	H1677760	3213			http://tun.fi/HR.168		Asplenium claussenii	Asplenium	claussenii	1990-02-13	Brazil	Ponta Grossa	BR
http://id.luomus.fi/EIG.7449		Asplenium divergens			PRESERVED_SPECIMEN	http://tun.fi/MY.727077	Luomus, University of Eastern Finland	1993	2017-04-13T11:50:01+0000		7	21	Central America, South America and the Antarctic	Paraná					species					21.07.1993	Volta Grande (mun. Lapa) Parana	Silva, J. M.; Sobral, M.		Volta Grande							la	GX.231	H1677691	1263			http://tun.fi/HR.168		Asplenium divergens	Asplenium	divergens	1993-07-21	Brazil	Lapa	BR
http://id.luomus.fi/EIG.7565	Lahtivirta, K. I.	Asplenium harpeodes			PRESERVED_SPECIMEN	http://tun.fi/MY.727464	Luomus, University of Eastern Finland	1928	2017-04-13T11:50:10+0000		4	6	Central America, South America and the Antarctic	Southeast Region					species					06.04.1928	Serra de Mantiqueira, Itatiaya; Walter, ca 1000 m. s.m.	Lahtivirta, K. I.		Mantiqueira Mountains, Itatiaia							la	GX.270	H1568230				http://tun.fi/HR.168		Asplenium harpeodes	Asplenium	harpeodes	1928-04-06	Brazil		BR
http://id.luomus.fi/EIG.7566	Lahtivirta, K. I.	Asplenium harpeodes			PRESERVED_SPECIMEN	http://tun.fi/MY.727467	Luomus, University of Eastern Finland	1928	2017-04-13T11:50:10+0000		4	6	Central America, South America and the Antarctic	Southeast Region					species					06.04.1928	Serra de Mantiqueira, Itatiaya; Walter, ca 1000 m. s.m.	Lahtivirta, K. I.		Mantiqueira Mountains, Itatiaia							la	GX.270	H1568229				http://tun.fi/HR.168		Asplenium harpeodes	Asplenium	harpeodes	1928-04-06	Brazil		BR
http://id.luomus.fi/EIG.7567	Lahtivirta, K. I.	Asplenium harpeodes			PRESERVED_SPECIMEN	http://tun.fi/MY.727470	Luomus, University of Eastern Finland	1928	2017-04-13T11:50:10+0000		4	6	Central America, South America and the Antarctic	Southeast Region					species					06.04.1928	Serra de Mantiqueira, Itatiaya; Walter, ca 1000 m. s.m.	Lahtivirta, K. I.		Mantiqueira Mountains, Itatiaia							la	GX.231	H1568228				http://tun.fi/HR.168		Asplenium harpeodes	Asplenium	harpeodes	1928-04-06	Brazil		BR
http://id.luomus.fi/EIG.7696	Lahtivirta, K. I.	Asplenium kunzeanum			PRESERVED_SPECIMEN	http://tun.fi/MY.727899	Luomus, University of Eastern Finland	1928	2017-04-13T11:50:18+0000		4	5	Central America, South America and the Antarctic	Southeast					species					05.04.1928	Serra da Mantiqueira, ca 1000 m. s.m.	Lahtivirta, K. I.		Mantiqueira Mountains, Itatlaya, Walter							la	GX.231	H1568227				http://tun.fi/HR.168		Asplenium kunzeanum	Asplenium	kunzeanum	1928-04-05	Brazil		BR
http://id.luomus.fi/EIG.7701	Reitz, R.	Asplenium kunzeanum			PRESERVED_SPECIMEN	http://tun.fi/MY.727920	Luomus, University of Eastern Finland	1943	2017-04-13T11:50:19+0000		1	25	Central America, South America and the Antarctic	Santa Catarina					species					25.01.1943		Reitz, R.									la	GX.231	H1128128	H. 244			http://tun.fi/HR.168		Asplenium kunzeanum	Asplenium	kunzeanum	1943-01-25	Brazil		BR
http://id.luomus.fi/EIG.7702	Mosen	Asplenium laetum			PRESERVED_SPECIMEN	http://tun.fi/MY.727923	Luomus, University of Eastern Finland	1873	2017-04-13T11:50:19+0000		8	25	Central America, South America and the Antarctic	Minas Gerais					species					25.08.1873	Minas Geraes	Mosen									la	GX.231	H1128129				http://tun.fi/HR.168		Asplenium laetum	Asplenium	laetum	1873-08-25	Brazil	Caldas	BR
http://id.luomus.fi/EIG.8137	Hosén	Asplenium praemorsum			PRESERVED_SPECIMEN	http://tun.fi/MY.729360	Luomus, University of Eastern Finland	1873	2017-04-13T11:50:48+0000		9	25	Central America, South America and the Antarctic	Southeast					species					25.09.1873	Prov. Minas Geraes: Caldas	Hosén		Caldas							la	GX.2951	H1127952				http://tun.fi/HR.168		Asplenium praemorsum	Asplenium	praemorsum	1873-09-25	Brazil	Minas Gerais	BR
http://id.luomus.fi/EIG.8165	Hosen	Asplenium radicans			PRESERVED_SPECIMEN	http://tun.fi/MY.729453	Luomus, University of Eastern Finland	1873	2017-04-13T11:50:50+0000		9	1	Central America, South America and the Antarctic	Southeast					species					01.09.1873	Minas Geraes	Hosen		Caldas							la	GX.270	H1128289				http://tun.fi/HR.168		Asplenium radicans	Asplenium	radicans	1873-09-01	Brazil	Minas Gerais	BR
http://id.luomus.fi/H.1067250	Regnell	Lophosoria quadripinnata			PRESERVED_SPECIMEN	http://tun.fi/MY.744346	Luomus, University of Eastern Finland	1857	2017-04-13T11:53:51+0000		3	18	Central America, South America and the Antarctic	São Paulo					species					18.03.1857	Prov. S. Paulo	Regnell									la	GX.231	H1067250				http://tun.fi/HR.168		Lophosoria quadripinnata	Lophosoria	quadripinnata	1857-03-18	Brazil		BR
http://id.luomus.fi/H.1067251	Roellinger	Dicranopteris flexuosa			PRESERVED_SPECIMEN	http://tun.fi/MY.744349	Luomus, University of Eastern Finland	1830	2017-04-13T11:53:52+0000				Central America, South America and the Antarctic	Rio de Janeiro					species					1830[?]		Roellinger									la	GX.270	H1067251				http://tun.fi/HR.168		Dicranopteris flexuosa	Dicranopteris	flexuosa	1830-01-01/1830-12-31	Brazil		BR
http://id.luomus.fi/H.1067278	Salzmann, P.	Goniopteris poiteana			PRESERVED_SPECIMEN	http://tun.fi/MY.744388	Luomus, University of Eastern Finland		2017-04-13T11:53:52+0000				Central America, South America and the Antarctic						species							Salzmann, P.									la	GX.270	H1067278				http://tun.fi/HR.168		Goniopteris poiteana	Goniopteris	poiteana		Brazil		BR
http://id.luomus.fi/H.1077818	Mosen	Tectaria incisa			PRESERVED_SPECIMEN	http://tun.fi/MY.744727	Luomus, University of Eastern Finland	1874	2017-04-13T11:53:59+0000		10	10	Central America, South America and the Antarctic	Rio de Janeiro					species					10.10.1874		Mosen									la	GX.270	H1077818				http://tun.fi/HR.168		Tectaria incisa	Tectaria	incisa	1874-10-10	Brazil		BR
http://id.luomus.fi/EIG.1261	Stenroos, Soili	Arachniodes aristata			PRESERVED_SPECIMEN	http://tun.fi/MY.689458	Luomus, University of Eastern Finland	1987	2017-04-13T11:37:09+0000		7	15	Asia	Taiwan					species					15.07.1987	Taichung Co.: Hoping-hsiang, trail from Ku-Kuan to Mt. Po Jing Cha, S-E slopes, alt. ca. 800-850 m.	Stenroos, Soili		Hoping hsiang, trail from Ku-Kuan to Mount Po Jing Cha, south-east slopes							la	GX.231	H1658533	3574			http://tun.fi/HR.168		Arachniodes aristata	Arachniodes	aristata	1987-07-15	China	Taichung	CN
http://id.luomus.fi/EIG.1262	Hyvönen, Jaakko	Arachniodes aristata			PRESERVED_SPECIMEN	http://tun.fi/MY.689491	Luomus, University of Eastern Finland	1987	2017-04-13T11:37:10+0000		7	1	Asia	Taiwan					species					01.07.1987	Taichung Co.: Hoping-hsiang, Ta-huseh-shan forest recreation area, 35 km from Tungshih, trail from the entrance to forest recreation area to Mt. Saolai, alt. ca. 2100-2200 m.	Hyvönen, Jaakko		Hoping hsiang, Ta-huseh-shan forest recreation area, 35 km from Tungshih, trail from the entrance to forest recreation area to Mount Saolai.							la	GX.270	H1658534	4186			http://tun.fi/HR.168		Arachniodes aristata	Arachniodes	aristata	1987-07-01	China	Taichung	CN
http://id.luomus.fi/EIG.1441	Hyvönen, Jaakko	Arachniodes quadripinnata			PRESERVED_SPECIMEN	http://tun.fi/MY.695410	Luomus, University of Eastern Finland	1987	2017-04-13T11:39:01+0000		12	1	Asia	Taiwan					species					01.12.1987	Taichung Co.: Hoping-hsiang, Ta-huseh-shan forest recreation area, 35 km from Tungshih, trail from entrance to forest recreation area to Mt. Saolai alt. ca. 2 000 m	Hyvönen, Jaakko		Hoping hsiang, Ta-hsueh Shan forest recreation area.							la	GX.2951	H1658531	4196			http://tun.fi/HR.168		Arachniodes quadripinnata	Arachniodes	quadripinnata	1987-12-01	China	Taichung	CN
http://id.luomus.fi/EIG.1442	Yang, H. N.	Arachniodes quadripinnata			PRESERVED_SPECIMEN	http://tun.fi/MY.695443	Luomus, University of Eastern Finland	1979	2017-04-13T11:39:02+0000		2	15	Asia	Taiwan					species					15.02.1979		Yang, H. N.		Tawushan							la	GX.2951	H1228046				http://tun.fi/HR.168		Arachniodes quadripinnata	Arachniodes	quadripinnata	1979-02-15	China	Taitung	CN
http://id.luomus.fi/EIG.1513	Ce-ming, Tan	Cyrtomium devexiscapulae			PRESERVED_SPECIMEN	http://tun.fi/MY.697780	Luomus, University of Eastern Finland	1996	2017-04-13T11:39:57+0000		4	27	Asia	Jiangxi					species					27.04.1996	Jiangxi Prov. Longnan Co. Anjishan alt.400m, under forest in valley	Ce-ming, Tan		Anjishan							la	GX.2951	H1725235	9604189			http://tun.fi/HR.168		Cyrtomium devexiscapulae	Cyrtomium	devexiscapulae	1996-04-27	China	Longnan	CN
http://id.luomus.fi/EIG.1524	Taam, Y. W.	Cyrtomium falcatum			PRESERVED_SPECIMEN	http://tun.fi/MY.698143	Luomus, University of Eastern Finland	1941	2017-04-13T11:40:06+0000		7	8	Asia	Hong Kong					species					08.07.1941	Kowloon: Lungha Wan 2 ft. high	Taam, Y. W.		Kowloon; Lung Ha Wan							la	GX.270	H1123913	2202			http://tun.fi/HR.168		Cyrtomium falcatum	Cyrtomium	falcatum	1941-07-08	China		CN
http://id.luomus.fi/EIG.1561	Tan, Ce-ming	Cyrtomium fortunei			PRESERVED_SPECIMEN	http://tun.fi/MY.699367	Luomus, University of Eastern Finland	1996	2017-04-13T11:40:32+0000		11	29	Asia	Jiangxi					species					29.11.1996	Jiangxi Prov. Wuning Co. in valley alt.450m	Tan, Ce-ming		Wuningyan							la	GX.231	H1726108	9611152			http://tun.fi/HR.168		Cyrtomium fortunei	Cyrtomium	fortunei	1996-11-29	China	Wuning	CN
http://id.luomus.fi/EIG.2190	Kuo, C. M.	Polystichum hancockii			PRESERVED_SPECIMEN	http://tun.fi/MY.709740	Luomus, University of Eastern Finland	1972	2017-04-13T11:43:42+0000		1	22	Asia	Taiwan					species					22.01.1972	FLORA OF TAIWAN. Kaohsiung Co.:Tengchih	Kuo, C. M.		Tengchih							la	GX.270	H1281387	715			http://tun.fi/HR.168		Polystichum hancockii	Polystichum	hancockii	1972-01-22	China	Kaohsiung	CN
http://id.luomus.fi/EIG.2377	Hyvönen, Jaakko	Polystichum prionolepis			PRESERVED_SPECIMEN	http://tun.fi/MY.710349	Luomus, University of Eastern Finland	1987	2017-04-13T11:43:55+0000		12	1	Asia	Taiwan					species					01.12.1987	CHINA. Taiwan. Taichung Co.: Hoping-hsiang, Ta-huseh-shanf orest recreation area, 35 km from Tungshih, trail from the entrance to forest recreation area to Mt. Saolai.	Hyvönen, Jaakko		Hoping-hsiang, Ta-huseh-shan forest recreation area, trail from the entrance to forest recreation area to Mt. Saolai							la	GX.2951	H1658624	4197			http://tun.fi/HR.168		Polystichum prionolepis	Polystichum	prionolepis	1987-12-01	China	Taichung	CN
http://id.luomus.fi/EIG.2751	Kao, M. T.	Diplazium dilatatum			PRESERVED_SPECIMEN	http://tun.fi/MY.711579	Luomus, University of Eastern Finland	1968	2017-04-13T11:44:20+0000		5	15	Asia						species					15.05.1968	FLORA OF TAIWAN. LOC.: Chi-ton to chi-ti, Nantou Co.	Kao, M. T.		Chi-ton to chi-ti							la	GX.231	H1012991				http://tun.fi/HR.168		Diplazium dilatatum	Diplazium	dilatatum	1968-05-15	China	Nantou	CN
http://id.luomus.fi/EIG.2840		Diplazium donianum			PRESERVED_SPECIMEN	http://tun.fi/MY.711873	Luomus, University of Eastern Finland	1982	2017-04-13T11:44:26+0000		10	13	Asia	Taiwan					species					13.10.1982	Taipei County; Wu Lai, 20 km S. of Taipei. Alt. 450 m.	Zogg, E.; Gassner, H.		Wulai							la	GX.2951	H1559634	6044			http://tun.fi/HR.168		Diplazium donianum	Diplazium	donianum	1982-10-13	China	New Taipei City	CN
http://id.luomus.fi/EIG.3022	Her-long, Chiang	Diplazium maonense			PRESERVED_SPECIMEN	http://tun.fi/MY.712464	Luomus, University of Eastern Finland	2001	2017-04-13T11:44:40+0000		5	17	Asia	Taiwan	25° 07' 40'' N, 121° 38' 11'' E (degrees, minutes, seconds)		Dms		species					17.05.2001	Taipei County, Hsinshanmenghu, Altitude: 200-300m	Her-long, Chiang	121° 38' 11"	Xizhi district, Hsinshanmenghu	25° 07' 40"						la	GX.2951	H1720416				http://tun.fi/HR.168		Diplazium maonense	Diplazium	maonense	2001-05-17	China	New Taipei City	CN
http://id.luomus.fi/EIG.5251	Kuo, C. M.	Athyrium subrigescens			PRESERVED_SPECIMEN	http://tun.fi/MY.719808	Luomus, University of Eastern Finland	1974	2017-04-13T11:47:32+0000		5		Asia	Northeastern					species					26/29.05.1974	ILAN CO.: Nanhutashan	Kuo, C. M.		Nanhutashan Mountain.							la	GX.2951	H1228017	5103			http://tun.fi/HR.168		Athyrium subrigescens	Athyrium	subrigescens	1974-05-26/1974-05-29	China	Yilan	CN
http://id.luomus.fi/EIG.6930	Taam, Y. W.	Bolbitis subcordata			PRESERVED_SPECIMEN	http://tun.fi/MY.725367	Luomus, University of Eastern Finland	1940	2017-04-13T11:49:27+0000		10	2	Asia						species					02.10.1940		Taam, Y. W.		Hong Kong, Lantau Island, Lantao Peak and Vicinity							la	GX.231	H1123931	1845			http://tun.fi/HR.168		Bolbitis subcordata	Bolbitis	subcordata	1940-10-02	China		CN
http://id.luomus.fi/EIG.7313	Yang, H. N.	Asplenium bullatum			PRESERVED_SPECIMEN	http://tun.fi/MY.726639	Luomus, University of Eastern Finland	1979	2017-04-13T11:49:52+0000		2	14	Asia	Taiwan					species					14.02.1979	Taitung Co.	Yang, H. N.		Peitawushan							la	GX.231	H1228026				http://tun.fi/HR.168		Asplenium bullatum	Asplenium	bullatum	1979-02-14	China	Taitung	CN
http://id.luomus.fi/EIG.7879	Kao, M. T.	Asplenium normale			PRESERVED_SPECIMEN	http://tun.fi/MY.728502	Luomus, University of Eastern Finland	1969	2017-04-13T11:50:31+0000		11	16	Asia						species					16.11.1969	Mt. A-li, Chinyi Co.	Kao, M. T.		Mount Alishan							la	GX.231	H1128191				http://tun.fi/HR.168		Asplenium normale	Asplenium	normale	1969-11-16	China	Chiayi	CN
http://id.luomus.fi/EIG.8145	Taam, Y. W.	Asplenium prolongatum			PRESERVED_SPECIMEN	http://tun.fi/MY.729387	Luomus, University of Eastern Finland	1941	2017-04-13T11:50:49+0000		6	10	Asia	Hong Kong					species					10.06.1941	Lantao Island	Taam, Y. W.		Tungchung and Vicinity, Lantau Island							la	GX.270	H1128278	2144			http://tun.fi/HR.168		Asplenium prolongatum	Asplenium	prolongatum	1941-06-10	China		CN
http://id.luomus.fi/H.1056221	Taam, Y. W.	Pteris ensiformis			PRESERVED_SPECIMEN	http://tun.fi/MY.743956	Luomus, University of Eastern Finland	1941	2017-04-13T11:53:43+0000		5	4	Asia						species					04.05.1941	Saiwan	Taam, Y. W.		Hong Kong Island, Sai Wan							la	GX.231	H1056221	2047			http://tun.fi/HR.168		Pteris ensiformis	Pteris	ensiformis	1941-05-04	China		CN
http://id.luomus.fi/H.1056223	Taam, Y. W.	Pteris ensiformis			PRESERVED_SPECIMEN	http://tun.fi/MY.743962	Luomus, University of Eastern Finland	1940	2017-04-13T11:53:44+0000		6	15	Asia						species					15.06.1940	Kong Kong Island. Lugard Road, May Road, Peak Road or Chatham Road near Peak.	Taam, Y. W.		Hong Kong Island, Peak Road							la	GX.231	H1056223	1443			http://tun.fi/HR.168		Pteris ensiformis	Pteris	ensiformis	1940-06-15	China		CN
http://id.luomus.fi/H.1056231	Taam, Y. W.	Pteris vittata			PRESERVED_SPECIMEN	http://tun.fi/MY.743986	Luomus, University of Eastern Finland	1941	2017-04-13T11:53:44+0000		7	16	Asia						species					16.07.1941		Taam, Y. W.		Hong Kong Island, Deep Water Bay							la	GX.231	H1056231	2211			http://tun.fi/HR.168		Pteris vittata	Pteris	vittata	1941-07-16	China		CN
http://id.luomus.fi/EIG.2557	Moussel, J. P.	Polystichum tenggerense			PRESERVED_SPECIMEN	http://tun.fi/MY.710940	Luomus, University of Eastern Finland	1910	2017-04-13T11:44:07+0000		2		Asia	East Java					species					02.1910	Pangonan Djewe am Wege zum Vulkan Bromo via Berg - Urwald zone 1600 m	Moussel, J. P.		Mount Bromo							la	GX.2951	H1590541				http://tun.fi/HR.168		Polystichum tenggerense	Polystichum	tenggerense	1910-02-01/1910-02-28	Indonesia		ID
http://id.luomus.fi/EIG.2709		Diplazium cordifolium			PRESERVED_SPECIMEN	http://tun.fi/MY.711438	Luomus, University of Eastern Finland		2017-04-13T11:44:17+0000				Asia	Java					species																la	GX.2951	H1127396				http://tun.fi/HR.168		Diplazium cordifolium	Diplazium	cordifolium		Indonesia		ID
http://id.luomus.fi/EIG.2721	Mousset, J. P.	Diplazium dameriae			PRESERVED_SPECIMEN	http://tun.fi/MY.711480	Luomus, University of Eastern Finland	1910	2017-04-13T11:44:18+0000		2		Asia	Java					species					02.1910	Herbarium javanicum. Fundort: Pogal, Höhe: 750 m	Mousset, J. P.									la	GX.2951	H1591259				http://tun.fi/HR.168		Diplazium dameriae	Diplazium	dameriae	1910-02-01/1910-02-28	Indonesia		ID
http://id.luomus.fi/EIG.2871	Mousset, J. P.	Diplazium esculentum			PRESERVED_SPECIMEN	http://tun.fi/MY.711975	Luomus, University of Eastern Finland	1910	2017-04-13T11:44:28+0000		3		Asia	Java					species					03.1910	Herbarium javanicum. Wonosari, 1150 m.	Mousset, J. P.									la	GX.2951	H1591176				http://tun.fi/HR.168		Diplazium esculentum	Diplazium	esculentum	1910-03-01/1910-03-31	Indonesia	Wonosari	ID
http://id.luomus.fi/EIG.3012	Möller, Hjalmar	Diplazium javanicum			PRESERVED_SPECIMEN	http://tun.fi/MY.712431	Luomus, University of Eastern Finland	1893	2017-04-13T11:44:39+0000		4	20	Asia	Java					species					20.04.1893	PLANTAE JAVANICAE. Gedé c. 1600 m.	Möller, Hjalmar		Mount Gede							la	GX.2951	H1127470				http://tun.fi/HR.168		Diplazium javanicum	Diplazium	javanicum	1893-04-20	Indonesia	West Java	ID
http://id.luomus.fi/EIG.3214	Moussel, J. P.	Diplazium polypodioides			PRESERVED_SPECIMEN	http://tun.fi/MY.713100	Luomus, University of Eastern Finland	1910	2017-04-13T11:44:55+0000		1		Asia	Java					species					01.1910		Moussel, J. P.									la	GX.2951	H1591145				http://tun.fi/HR.168		Diplazium polypodioides	Diplazium	polypodioides	1910-01-01/1910-01-31	Indonesia		ID
http://id.luomus.fi/EIG.3216	Möller, Hjalmar	Diplazium polypodioides			PRESERVED_SPECIMEN	http://tun.fi/MY.713106	Luomus, University of Eastern Finland	1893	2017-04-13T11:44:55+0000		4		Asia	Java					species					04.1893	Gede. c. 1500 m	Möller, Hjalmar		Mount Gede							la	GX.270	H1127417				http://tun.fi/HR.168		Diplazium polypodioides	Diplazium	polypodioides	1893-04-01/1893-04-30	Indonesia	West Java	ID
http://id.luomus.fi/EIG.3402	Möller, Hjalmar	Diplazium subserratum			PRESERVED_SPECIMEN	http://tun.fi/MY.713718	Luomus, University of Eastern Finland	1893	2017-04-13T11:45:09+0000		6	1	Asia	Java					species					01.06.1893	PLANTAE JAVANICAE. Salak c. 1500 m.	Möller, Hjalmar		Mount Salak							la	GX.231	H1127451				http://tun.fi/HR.168		Diplazium subserratum	Diplazium	subserratum	1893-06-01	Indonesia	West Java	ID
http://id.luomus.fi/EIG.3407		Diplazium subserratum			PRESERVED_SPECIMEN	http://tun.fi/MY.713733	Luomus, University of Eastern Finland		2017-04-13T11:45:09+0000				Asia						species						Java.										la	GX.231	H1127450				http://tun.fi/HR.168		Diplazium subserratum	Diplazium	subserratum		Indonesia		ID
http://id.luomus.fi/EIG.3644	Mousset, J. P.	Deparia confluens			PRESERVED_SPECIMEN	http://tun.fi/MY.714504	Luomus, University of Eastern Finland	1910	2017-04-13T11:45:28+0000		1		Asia	East Java					species					01.1910	Herbarium javanicum. Wonosari, an Flüssen im Tengger 1200 m	Mousset, J. P.		Tengger; Wonosari							la	GX.270	H1591217				http://tun.fi/HR.168		Deparia confluens	Deparia	confluens	1910-01-01/1910-01-31	Indonesia		ID
http://id.luomus.fi/EIG.4933	Möller, Hjalmar	Athyrium nigripes			PRESERVED_SPECIMEN	http://tun.fi/MY.718752	Luomus, University of Eastern Finland	1893	2017-04-13T11:47:06+0000		4	25	Asia	Java					species					25.04.1893	Plantae Javanicae, ?, c. 2000 m	Möller, Hjalmar									la	GX.270	H1127338				http://tun.fi/HR.168		Athyrium nigripes	Athyrium	nigripes	1893-04-25	Indonesia		ID
http://id.luomus.fi/EIG.6835	Möller, Hjalmar	Bolbitis appendiculata			PRESERVED_SPECIMEN	http://tun.fi/MY.725052	Luomus, University of Eastern Finland	1897	2017-04-13T11:49:20+0000		7	27	Asia	West Java					species					27.07.1897	Plantae Javanicae; Palabochan Ratu[?]	Möller, Hjalmar		Pelabuhan Ratu							la	GX.2951	H1123934				http://tun.fi/HR.168		Bolbitis appendiculata	Bolbitis	appendiculata	1897-07-27	Indonesia		ID
http://id.luomus.fi/EIG.6873	Mousset	Bolbitis heteroclita			PRESERVED_SPECIMEN	http://tun.fi/MY.725178	Luomus, University of Eastern Finland	1910	2017-04-13T11:49:23+0000		1		Asia	Java					species					01.1910		Mousset		Pogal							la	GX.231	H1590504				http://tun.fi/HR.168		Bolbitis heteroclita	Bolbitis	heteroclita	1910-01-01/1910-01-31	Indonesia		ID
http://id.luomus.fi/EIG.6874	Molhuysen	Bolbitis heteroclita			PRESERVED_SPECIMEN	http://tun.fi/MY.725181	Luomus, University of Eastern Finland	1904	2017-04-13T11:49:23+0000		11		Asia	Java					species					11.1904		Molhuysen		in mount Lawang up to Zoute							la	GX.2951	H1590503				http://tun.fi/HR.168		Bolbitis heteroclita	Bolbitis	heteroclita	1904-11-01/1904-11-30	Indonesia		ID
http://id.luomus.fi/EIG.6959	Molhuysen, P	Elaphoglossum blumeanum			PRESERVED_SPECIMEN	http://tun.fi/MY.725460	Luomus, University of Eastern Finland		2017-04-13T11:49:29+0000				Asia						species					02.09.	1000 m.	Molhuysen, P		Java, Mount [Sedde?]							la	GX.2951	H1590310				http://tun.fi/HR.168		Elaphoglossum blumeanum	Elaphoglossum	blumeanum		Indonesia		ID
http://id.luomus.fi/EIG.6962	Möller, Hjalmar	Elaphoglossum callifolium			PRESERVED_SPECIMEN	http://tun.fi/MY.725472	Luomus, University of Eastern Finland	1897	2017-04-13T11:49:29+0000		4	25	Asia	West Java					species					25.04.1897	Gedé. 2600 m.	Möller, Hjalmar		Mount Gede							la	GX.270	H1123940				http://tun.fi/HR.168		Elaphoglossum callifolium	Elaphoglossum	callifolium	1897-04-25	Indonesia		ID
http://id.luomus.fi/EIG.7451	Mousset, J. P.	Asplenium diversifolium			PRESERVED_SPECIMEN	http://tun.fi/MY.727086	Luomus, University of Eastern Finland	1910	2017-04-13T11:50:01+0000		2		Asia	Java					species					02.1910	300 m	Mousset, J. P.		Pogal[?]							la	GX.231	H1591098				http://tun.fi/HR.168		Asplenium diversifolium	Asplenium	diversifolium	1910-02-01/1910-02-28	Indonesia		ID
http://id.luomus.fi/EIG.7724	Mousset, J. P.	Asplenium laserpitiifolium			PRESERVED_SPECIMEN	http://tun.fi/MY.727995	Luomus, University of Eastern Finland	1910	2017-04-13T11:50:20+0000		2		Asia	Yogyakarta					species					02.1910	Tenggergebirges. 1150 m.	Mousset, J. P.									la	GX.270	H1591213				http://tun.fi/HR.168		Asplenium laserpitiifolium	Asplenium	laserpitiifolium	1910-02-01/1910-02-28	Indonesia	Wonosari, Gunung Kidul	ID
http://id.luomus.fi/EIG.7773	Mousset, J. P.	Asplenium nidus			PRESERVED_SPECIMEN	http://tun.fi/MY.728157	Luomus, University of Eastern Finland	1910	2017-04-13T11:50:23+0000		2		Asia	Java					species					02.1910	1250 m	Mousset, J. P.		Nongko djadjar							la	GX.231	H1591220				http://tun.fi/HR.168		Asplenium nidus	Asplenium	nidus	1910-02-01/1910-02-28	Indonesia		ID
http://id.luomus.fi/EIG.996	Molhyusen, P.	Dryopteris wallichiana subsp. wallichiana			PRESERVED_SPECIMEN	http://tun.fi/MY.735360	Luomus, University of Eastern Finland	1904	2017-04-13T11:52:52+0000	Label: Typed	9		Asia	Java					Ssp					09.1904	Java: in monte Lowongan, regione media 900 m.	Molhyusen, P.									la	GX.270	H1591080		wallichiana		http://tun.fi/HR.168		Dryopteris wallichiana subsp. wallichiana	Dryopteris	wallichiana	1904-09-01/1904-09-30	Indonesia		ID
http://id.luomus.fi/EIG.1060	Fraser-Jenkins, C. R.	Dryopteris wallichiana subsp. wallichiana			PRESERVED_SPECIMEN	http://tun.fi/MY.682828	Luomus, University of Eastern Finland	1988	2017-04-13T11:35:12+0000		2	25	Australia and Oceania	Hawaii					Ssp					25.02.1988	E. Maui, W side of Haleakala Mountain, S of Pukalani, above Kula, Waipoli road. Alt: c. 3500-4000 ft s.m.	Fraser-Jenkins, C. R.		West side of Haleakala Mountain, south of Pukalani, above Kula, Waipoli road.							la	GX.270	H1669968	14783	wallichiana		http://tun.fi/HR.168		Dryopteris wallichiana subsp. wallichiana	Dryopteris	wallichiana	1988-02-25	United States	Maui	US
http://id.luomus.fi/EIG.1068		Dryopteris unidentata			PRESERVED_SPECIMEN	http://tun.fi/MY.683086		1988	2017-04-13T11:35:18+0000		2	28	Australia and Oceania	Hawaii					species					28.02.1988	W. Maui, W of Waikapu, forest on S shoulder of Hana'aula mountain. Alt: 4000 ft s.m.	Fraser-Jenkins, C. R; Hobdy, R. W.		West of Waikapu, forest on south shoulder of Hanaula mountain.							la	GX.2951	H1669872	14872			http://tun.fi/HR.168		Dryopteris unidentata	Dryopteris	unidentata	1988-02-28	United States	Maui	US
http://id.luomus.fi/EIG.1074	Skottsberg, Carl	Dryopteris unidentata			PRESERVED_SPECIMEN	http://tun.fi/MY.683287	Luomus, University of Eastern Finland	1948	2017-04-13T11:35:21+0000		4	6	Australia and Oceania	Hawaii					species					06.04.1948	Hawaii, in forest on summit of Kohala Mts.	Skottsberg, Carl		In forest on summit of Kohala Mt.							la	GX.270	H1107075	5008			http://tun.fi/HR.168		Dryopteris unidentata	Dryopteris	unidentata	1948-04-06	United States	Hawaii	US
http://id.luomus.fi/EIG.1314	Ahti, Teuvo	Dryopteris			PRESERVED_SPECIMEN	http://tun.fi/MY.691204	Luomus, University of Eastern Finland	1967	2017-04-13T11:37:39+0000		7	28	North America	Alaska					genus					28.07.1967	Chugah Mts., Richardson Hwy Mile 23 (from Valdez), near Thompson Pass, Blueberry Lake Campground, alt. 2500 ft.	Ahti, Teuvo		Chugah Mountains, Richardson Highway Mile 23 from Valdez, near Thompson Pass, Blueberry Lake Campground							la	GX.231	H1124076	23047			http://tun.fi/HR.168		Dryopteris	Dryopteris		1967-07-28	United States		US
http://id.luomus.fi/EIG.1651		Polystichum acrostichoides			PRESERVED_SPECIMEN	http://tun.fi/MY.702334	Luomus, University of Eastern Finland	1970	2017-04-13T11:41:31+0000		7	6	North America	Maryland					species					06.07.1970	Moist shaded hillside, Deer Creek State Park, Rocks, Maryland.	Windler; Keenan		Rocks State Park							la	GX.2951	H1018996	3113			http://tun.fi/HR.168		Polystichum acrostichoides	Polystichum	acrostichoides	1970-07-06	United States	Harford	US
http://id.luomus.fi/EIG.3579	Sorsa, Veikko	Diplazium unilobum			PRESERVED_SPECIMEN	http://tun.fi/MY.714294	Luomus, University of Eastern Finland	1965	2017-04-13T11:45:23+0000		6		Central America, South America and the Antarctic	Puerto Rico	18°10'N, 66°04'W (Degrees, minutes)		Dms		species					06.1965	Puerto Rico. Cerro La Santa. Forest along road.	Sorsa, Veikko	-66°04'	Cerro la Santa mountain	18°10'						la	GX.2951	H1544727	186/1965			http://tun.fi/HR.168		Diplazium unilobum	Diplazium	unilobum	1965-06-01/1965-06-30	United States		US
http://id.luomus.fi/EIG.3703	Cheney, L. S.	Deparia acrostichoides			PRESERVED_SPECIMEN	http://tun.fi/MY.714699	Luomus, University of Eastern Finland	1892	2017-04-13T11:45:32+0000				North America	Wisconsin					species					1892		Cheney, L. S.									la	GX.231	H1127374				http://tun.fi/HR.168		Deparia acrostichoides	Deparia	acrostichoides	1892-01-01/1892-12-31	United States		US
http://id.luomus.fi/EIG.4866		Athyrium microphyllum			PRESERVED_SPECIMEN	http://tun.fi/MY.718527	Luomus, University of Eastern Finland	1938	2017-04-13T11:47:01+0000		5	11	Australia and Oceania	Hawaii					species					11.05.1938	Summit of Koala, Oahu, T. H.	Degener, Otto; Salucop, Felix		Kaʻala							la	GX.231	H1550847	12031			http://tun.fi/HR.168		Athyrium microphyllum	Athyrium	microphyllum	1938-05-11	United States	Oahu	US
http://id.luomus.fi/EIG.5460	Eggert, H.	Cystopteris bulbifera			PRESERVED_SPECIMEN	http://tun.fi/MY.720504	Luomus, University of Eastern Finland	1878	2017-04-13T11:47:48+0000		5	17	North America	Illinois					species					17.05.1878	Bluffs in Illinois	Eggert, H.		Bluffs							la	GX.270	H1126455				http://tun.fi/HR.168		Cystopteris bulbifera	Cystopteris	bulbifera	1878-05-17	United States	Scott	US
http://id.luomus.fi/EIG.5686	Chase, Virginius H.	Cystopteris fragilis subsp. fragilis			PRESERVED_SPECIMEN	http://tun.fi/MY.721248	Luomus, University of Eastern Finland	1898	2017-04-13T11:48:03+0000		6	15	North America	Illinois					Ssp					15.06.1898	Wooded hillside 4 mi. N.W. of Wady Petra	Chase, Virginius H.									la	GX.231	H1126665		fragilis		http://tun.fi/HR.168		Cystopteris fragilis subsp. fragilis	Cystopteris	fragilis	1898-06-15	United States	Stark	US
http://id.luomus.fi/EIG.6494	Shanks, R. E.	Woodsia ilvensis			PRESERVED_SPECIMEN	http://tun.fi/MY.723921	Luomus, University of Eastern Finland	1959	2017-04-13T11:48:58+0000		8	3	North America	Alaska					species					03.08.1959	3700’, Anaktwak	Shanks, R. E.									la	GX.231	H1017229				http://tun.fi/HR.168		Woodsia ilvensis	Woodsia	ilvensis	1959-08-03	United States	Anaktuvuk Pass	US
http://id.luomus.fi/EIG.6714	Blake, J.	Onoclea sensibilis			PRESERVED_SPECIMEN	http://tun.fi/MY.724656	Luomus, University of Eastern Finland		2017-04-13T11:49:12+0000				North America						species							Blake, J.		New England							la	GX.231	H1123172				http://tun.fi/HR.168		Onoclea sensibilis	Onoclea	sensibilis		United States		US
http://id.luomus.fi/EIG.6951		Elaphoglossum alatum			PRESERVED_SPECIMEN	http://tun.fi/MY.725436	Luomus, University of Eastern Finland	1948	2017-04-13T11:49:28+0000		2	18	Australia and Oceania	Hawaii					species					18.02.1948	Pelekunu Pali	Fagerlind, F.; Skottsberg, C.		Molokai, Pelekunu Valley, above Kolekole Cabin							la	GX.270	H1123944				http://tun.fi/HR.168		Elaphoglossum alatum	Elaphoglossum	alatum	1948-02-18	United States	Maui County	US
http://id.luomus.fi/EIG.7034	Sorsa, Veikko	Elaphoglossum rigidum			PRESERVED_SPECIMEN	http://tun.fi/MY.725712	Luomus, University of Eastern Finland	1965	2017-04-13T11:49:34+0000		6		Central America, South America and the Antarctic	Puerto Rico	18°21’ N 65°50’ W (degrees, minutes)		Dms		species					06.1965	50 m E from the radiation center.	Sorsa, Veikko	-65°50'	El Verde. Radiation field and its surroundings.	18°21'						la	GX.270	H1544788	105/1965			http://tun.fi/HR.168		Elaphoglossum rigidum	Elaphoglossum	rigidum	1965-06-01/1965-06-30	United States		US
http://id.luomus.fi/EIG.8123		Asplenium polyodon			PRESERVED_SPECIMEN	http://tun.fi/MY.729318	Luomus, University of Eastern Finland	1955	2017-04-13T11:50:48+0000		9	9	Australia and Oceania	Hawaii					species					09.09.1955		Degener, Otto; Degener, Isa; Hansen, H. W.		Kohua Ridge							la	GX.270	H1281307				http://tun.fi/HR.168		Asplenium polyodon	Asplenium	polyodon	1955-09-09	United States	Kauai	US
http://id.luomus.fi/H.1027349		Dryopteris celsa			PRESERVED_SPECIMEN	http://tun.fi/MY.742882	Luomus, University of Eastern Finland	1971	2017-04-13T11:53:19+0000	grown at Guelph, Aug. 28, 1971; 4x	5	6		Virginia				MY.provenanceCultivated	species					06.05.1971	grown at Guelph	Britton, D. M.; Stevens, Charles E.		Green Mountain, W of Keene, 650´ ( c. 13 mi SE of Charlottesville)							la	GX.270	H1027349				http://tun.fi/HR.168		Dryopteris celsa	Dryopteris	celsa	1971-05-06	United States	Albemarle County	US
http://id.luomus.fi/H.1027364		Dryopteris campyloptera			PRESERVED_SPECIMEN	http://tun.fi/MY.742897	Luomus, University of Eastern Finland	1961	2017-04-13T11:53:19+0000		6	20	North America	New Hampshire					species					20.06.1961	3700 ft.	Tryon, Rolla; Tryon, Alice		Mount Washington, White Mountains							la	GX.231	H1027364	5692			http://tun.fi/HR.168		Dryopteris campyloptera	Dryopteris	campyloptera	1961-06-20	United States		US
http://id.luomus.fi/H.1034530	Ahles, H. E.	Dennstaedtia punctilobula			PRESERVED_SPECIMEN	http://tun.fi/MY.743158	Luomus, University of Eastern Finland	1972	2017-04-13T11:53:25+0000		8	7	North America	Massachusetts					species					07.08.1972	Horse Mt.	Ahles, H. E.		Horse Mountain, Hatfield							la	GX.270	H1034530	75807			http://tun.fi/HR.168		Dennstaedtia punctilobula	Dennstaedtia	punctilobula	1972-08-07	United States	Hampshire County	US
http://id.luomus.fi/H.1069760	Ahles, H. E.	Parathelypteris simulata			PRESERVED_SPECIMEN	http://tun.fi/MY.744409	Luomus, University of Eastern Finland	1973	2017-04-13T11:53:53+0000		9	6	North America	Massachusetts					species					06.09.1973	Whately, along Int. Rt. 91, near Deerfield line	Ahles, H. E.		Whately, along Interstate Route 91, near Deerfield line							la	GX.231	H1069760	78635			http://tun.fi/HR.168		Parathelypteris simulata	Parathelypteris	simulata	1973-09-06	United States	Franklin County	US
http://id.luomus.fi/H.1104467		Microlepia setosa			PRESERVED_SPECIMEN	http://tun.fi/MY.745201	Luomus, University of Eastern Finland	1964	2017-04-13T11:54:09+0000		1	24	Australia and Oceania	Hawaii					species					24.01.1964		Degener, Otto; Degener, Isa		Lānaʻi; Mauka of Kaluanui Flats							la	GX.231	H1104467				http://tun.fi/HR.168		Microlepia setosa	Microlepia	setosa	1964-01-24	United States	Maui County	US
http://id.luomus.fi/HA.H0139461	Kihlman, A. O.	Rumex haematinus	Kihlm.	A. Borodina-Grabovskaya	PRESERVED_SPECIMEN	http://tun.fi/MY.99488	Luomus	2006	2013-10-23T07:45:48+0300										species			2006						Lapponia Varsugæ, ad rivulum Tschernowka [Chernyavka] inter Pjalitsa [Pyalitsa] et Tschapoma [Chapoma].								GX.22	H0139461			Lectotype	http://tun.fi/HR.129		Rumex haematinus Kihlm.	Rumex	haematinus	2006-01-01/2006-12-31	RU		RU
http://id.luomus.fi/HA.H0381680	Cantell. S.	Cotoneaster antoninae	Juz.	Bertil Hylmö	PRESERVED_SPECIMEN	http://tun.fi/MY.100292	Luomus	1995	2013-10-23T07:45:52+0300										species			1995						[Karelia ladogensis], Sortavala, Rauskun rinne. [Slope of Mound Rausku].								GX.22	H0381680			Isolectotype	http://tun.fi/HR.129		Cotoneaster antoninae Juz.	Cotoneaster	antoninae	1995-01-01/1995-12-31	RU		RU
http://id.luomus.fi/HA.H1003478	Englund, B.	Carex hartmanii	Cajander	Aarno Kalela	PRESERVED_SPECIMEN	http://tun.fi/MY.101176	Luomus	1972	2013-10-23T07:45:58+0300										species			1972						Gotland: Ardre, Helgmyr.								GX.22	H1003478			Lectotype	http://tun.fi/HR.129		Carex hartmanii Cajander	Carex	hartmanii	1972-01-01/1972-12-31	SE		SE
http://id.luomus.fi/HA.H1183598	Not on sheet	Elymus intermedius	M.Bieb.	Signe Fredriksen	PRESERVED_SPECIMEN	http://tun.fi/MY.102976	Luomus	1985	2013-10-23T07:46:09+0300										species			1985						Karajoes [Karayaeskaya step], Iberia.								GX.22	H1183598			Holotype	http://tun.fi/HR.129		Elymus intermedius M.Bieb.	Elymus	intermedius	1985-01-01/1985-12-31	GE		GE
http://id.luomus.fi/HA.H1184987	Wolfgang, J. F.	Potamogeton macrophyllus	Wolfg. ex Schult. & Schult.f.	Z. Kaplan	PRESERVED_SPECIMEN	http://tun.fi/MY.103008		2007	2013-10-23T07:46:09+0300	On label: "Potamogeton macrophyllus mihi, tab. 16., Wolfgang, Lithuania".									species			2007														GX.22	H1184987			Isolectotype	http://tun.fi/HR.129		Potamogeton macrophyllus Wolfg. ex Schult. & Schult.f.	Potamogeton	macrophyllus	2007-01-01/2007-12-31	LT		LT
http://id.luomus.fi/HA.H1283213	Kotschy, Th. (571)	Astragalus capito	Boiss. & Hohen.	D. Podlech	PRESERVED_SPECIMEN	http://tun.fi/MY.104008	Luomus	1994	2013-10-23T07:46:16+0300	Th. Kotschy. Pl. Pers. bor. Ed. R.F. Hohenacker. 1846. No. 571.									species			1994						In m. Totschal pr. Teheran.								GX.22	H1283213			Isotype	http://tun.fi/HR.129		Astragalus capito Boiss. & Hohen.	Astragalus	capito	1994-01-01/1994-12-31	IR		IR
http://id.luomus.fi/HA.H1283217	Not on sheet	Astragalus carniolicus	A.Kern.	D. Podlech	PRESERVED_SPECIMEN	http://tun.fi/MY.104014	Luomus	1994	2013-10-23T07:46:16+0300	Flora Exsiccata Austro-Hungarica 2408.									species			1994						Carniolia [Carniola]. In pratis montis Nanos.		Solo calcareo.			1 250 meters			GX.22	H1283217			Isolectotype	http://tun.fi/HR.129		Astragalus carniolicus A.Kern.	Astragalus	carniolicus	1994-01-01/1994-12-31	SI		SI
http://id.luomus.fi/HA.H1284824	Szovits, J. N.	Astragalus szovitsii	Fisch. & C.A.Mey.	D. Podlech	PRESERVED_SPECIMEN	http://tun.fi/MY.104174	Luomus	1994	2013-10-23T07:46:17+0300	Astragalus physaloudes, Astragalus polycystis nom. Nud.									species			1994						In collibus siccissimis lapidosis secus fl. Nakitschivan tschai [Nakhichevanchai].								GX.22	H1284824			Isolectotype	http://tun.fi/HR.129		Astragalus szovitsii Fisch. & C.A.Mey.	Astragalus	szovitsii	1994-01-01/1994-12-31	AZ		AZ
http://id.luomus.fi/HA.H1284843	Kotschy, Th. (430)	Astragalus ptychophyllus	Boiss.	D. Podlech	PRESERVED_SPECIMEN	http://tun.fi/MY.104180	Luomus	1994	2013-10-23T07:46:17+0300	Th. Kotschy. Pl. Pers. austr. Ed. R.F. Hohenacker. 1845. No. 430.									species			1994						In cacumine m. Sabst-Buschon [Sabz Pushan] pr. u. Schiras [Shiraz].								GX.22	H1284843			Isolectotype	http://tun.fi/HR.129		Astragalus ptychophyllus Boiss.	Astragalus	ptychophyllus	1994-01-01/1994-12-31	IR		IR
http://id.luomus.fi/HA.H1285136	Not on sheet	Phaca trigonocarpa	Turcz.	D. Podlech	PRESERVED_SPECIMEN	http://tun.fi/MY.104278	Luomus	1994	2013-10-23T07:46:18+0300										species			1994						In sylvis ad fl. Barguzin [in Republic of Buryatia].								GX.22	H1285136			Syntype	http://tun.fi/HR.129		Phaca trigonocarpa Turcz.	Phaca	trigonocarpa	1994-01-01/1994-12-31	RU		RU
http://id.luomus.fi/HA.H1366864	Steven, C.	Geranium cristatum	Steven	C. Aedo	PRESERVED_SPECIMEN	http://tun.fi/MY.105702	Luomus	1997	2013-10-23T07:46:28+0300	In Aedo 1998, country is erraneously given as Georgia.									species			1997						Jucharibasch [Yukhari-bash].								GX.22	H1366864			Isolectotype	http://tun.fi/HR.129		Geranium cristatum Steven	Geranium	cristatum	1997-01-01/1997-12-31	AZ		AZ
http://id.luomus.fi/HA.H1394748	Aznavour, G. V.	Bupleurum pendikum	Snogerup	Sven Snogerup	PRESERVED_SPECIMEN	http://tun.fi/MY.106310	Luomus	1991	2013-10-23T07:46:32+0300	Herbarium normale. Editum ab I. Dörfler. 5074. Bupleurum thracicum.									species			1991						Constantinopel. In collibus graminosis prope "Pendik".								GX.22	H1394748			Isotype	http://tun.fi/HR.129		Bupleurum pendikum Snogerup	Bupleurum	pendikum	1991-01-01/1991-12-31	TR		TR
http://id.luomus.fi/HA.H1520365	Sieber, F. W.	Dillwynia teucrioides	Sieber ex DC.	J. Nurmi	PRESERVED_SPECIMEN	http://tun.fi/MY.108058	Luomus	1985	2013-10-23T07:47:33+0300	F.W. Sieber (1789–1844): Flora Novae Hollandiae. No. 423.									species			1985						New South Wales: Botany Bay - Blue Mountains.								GX.22	H1520365			OriginalMaterial	http://tun.fi/HR.129		Dillwynia teucrioides Sieber ex DC.	Dillwynia	teucrioides	1985-01-01/1985-12-31	AU		AU
http://id.luomus.fi/HA.H1613656	Steven, C.	Anchusa versicolor	Steven	A. Sennikov	PRESERVED_SPECIMEN	http://tun.fi/MY.109160	Luomus	2010	2013-10-23T07:47:41+0300	Mt. Kazbek = Russian Georgian border.	5	4							species	Fl. coerulei fucido albo alii violacei.		4.5.2010						In agris circa Kasbek [= Mt. Kazbek].		In agris.						GX.22	H1613656			OriginalMaterial	http://tun.fi/HR.129		Anchusa versicolor Steven	Anchusa	versicolor	2010-05-04	GE		GE
http://id.luomus.fi/HA.H1701393	Yakubov, V.	Anemone tamarae	Kharkev.	S. Kharkevich	PRESERVED_SPECIMEN	http://tun.fi/MY.110000	Luomus	1978	2013-10-23T07:47:48+0300	Plantae Vasculares Orientis Extremi Rossici (VLA) Flora Exsiccata. 78 a. Anemone tamarae Charkev. Starodubtsev, 1995, Pl. Vasc. 7:70.	6	23							species			23.6.1978						Khabaroskiy territory, Ayano-Mayskiy district, vicinity of village Aym, 17 km up stream of Semya river.		Swarding stony slope, SW slope with Rhododendron adamsii and Carex macrogyna. Absently, rare.			400 meters			GX.22	H1701393			Isotype	http://tun.fi/HR.129		Anemone tamarae Kharkev.	Anemone	tamarae	1978-06-23	RU		RU
http://id.luomus.fi/HA.H1740857	Häkkinen, M. (514)	Musa itinerans var. chinensis	Cheesman	Markku Häkkinen	PRESERVED_SPECIMEN	http://tun.fi/MY.110190	Luomus	2008	2013-10-23T07:47:49+0300						23°38.820"N, 113°46.066"E				species			2008						Guangdong Province, Conghua County, Daling Mountain.		On the road side.			500 meters			GX.22	H1740857		chinensis	Isotype	http://tun.fi/HR.129		Musa itinerans Cheesman var. chinensis Häkkinen	Musa	itinerans	2008-01-01/2008-12-31	CN		CN
http://id.luomus.fi/HA.H3016850	Lewis, Marko (79-2395)	Breutelia patens	Herzog	Lewis, Marko	PRESERVED_SPECIMEN	http://tun.fi/MY.110490	Luomus	1979	2013-10-23T07:47:51+0300	Not on sheet	6	5	Southern America	Cochabamba	-17.234 -66.401 WGS84	1	WGS84		species					5 June 1979	Depto. Cochabamba, Prov. Quillacollo/Prov. Chaparé/Prov. Ayopaya: Base of Serranias Tarucani in area of Laguna Tarucani		-66.401		-17.234	Cold shady south facing cliff	-17.234	-66.401	4440 meters		en	GX.22	H3016850			Topotype	http://tun.fi/HR.188		Breutelia patens Herzog	Breutelia	patens	1979-06-05	BOLIVIA		BO
http://id.luomus.fi/HA.H9500048	Ramos, J. F. (15944)	Cladonia prancei	Ahti	Teuvo Ahti	PRESERVED_SPECIMEN	http://tun.fi/MY.132720		1988	2013-10-23T07:55:45+0300										species		TLC: usnic, didymic, thamnolic acids.	1988						Amazonia [Amazonas], basin of Rio Negro. Road margins Camanaus-Uaupés road near Camanaus.		Sandy soil, terra firme. Terrestrial on white sand.						GX.22	H9500048			Isotype	http://tun.fi/HR.129		Cladonia prancei Ahti	Cladonia	prancei	1988-01-01/1988-12-31	BR		BR
http://id.luomus.fi/HA.H9502487	Anderson, R. A.	Caloplaca brunneola	Wetmore	Vitikainen, Orvo	PRESERVED_SPECIMEN	http://id.luomus.fi/MY.5318965		1976	2018-06-29T15:52:05+0300		7	5	Northern America	Minnesota	46.820556 -93.948056 WGS84	1	WGS84		species			1995			Minnesota, U.S.A. Cass County: near Ben Draper Tower road, 0.8 km from Hwy 6, 11.6 km N of Outing.		-93.948056		46.820556	Mixed forest, on Betula papyrifera.	46.820556	-93.948056		Coordinates: Outing.		GX.22	H9502487	9678		Isotype	http://tun.fi/HR.85		Caloplaca brunneola Wetmore	Caloplaca	brunneola	1976-07-05	US	Cass County	US
http://id.luomus.fi/HA.H9503354	Giles, L. J.	Parmelia ahtii	Essl.		PRESERVED_SPECIMEN	http://id.luomus.fi/MY.5319284		1972	2018-06-29T15:52:11+0300		6	5	Northern America	Arizona	33.844324 -111.284503 WGS84	1	WGS84		species						U.S.A., Arizona. Gila Co.: Natanes Plateau, Tonto National Forest, near U.S. route 60 about 11 miles SW of the Salt River; alt. 5900 feet.	Lawrence J. Giles	-111.284503		33.844324	Growing on sandstone rocks, common.	33.844324	-111.284503	1800	Coordinates: Tonto National Forest.		GX.22	H9503354	1127		Isotype	http://tun.fi/HR.85		Parmelia ahtii Essl.	Parmelia	ahtii	1972-06-05	US	Gila County	US
http://id.luomus.fi/HA.H9503468	Obermayer, W.	Aspicilia tibetica	Sohrabi & Owe-Larss.	Sohrabi, Mohammad	PRESERVED_SPECIMEN	http://id.luomus.fi/MY.5310937		1994	2018-06-29T15:50:06+0300	M. Sohrabi 2008: Don't confuse it with Megaspora verrucosa. | [M. Sohrabi DNA Voucher no.:] DNA-MS164	7	18	Asia temperate	Xizang (Tibet)	28°28' N, 90°37' E				species		M. Sohrabi 2008: KOH/I: Asucs -, N: N+ olive to green.	2008			China, Tibet, prov. Xizang, Himalaya Range, 135 km of Lhasa, SSE of Pomo Tso (= Puma Yumco), near the pass into the Kuru valley, way from the pass-road to the glacier.					Kobresia-meadows and slopes covered with rock debris, on soil, plant remnants.			5100-5300			GX.22	H9503468	04386-duplum		Isotype	http://tun.fi/HR.85	Sino-German joint expedition on environmental and climatic changes and mountain hazards in southeast- and east-Tibet 1994.	Aspicilia tibetica Sohrabi & Owe-Larss.	Aspicilia	tibetica	1994-07-18	CN		CN
http://id.luomus.fi/HA.H9503781	Burgaz, A. R.	Cladonia iberica	Burgaz & Ahti	Ahti, Teuvo	PRESERVED_SPECIMEN	http://id.luomus.fi/MY.5311556		1989	2018-06-29T15:50:15+0300		12	4	Europe	Community of Madrid	40.576389 -4.001944 WGS84	1	WGS84		species		A.R. Burgaz (TLC): without fumarprotocetraric, only atranorin.; T. Ahti & S. Stenroos 1993 (TLC no. 13662): 2 fatty acids, 1 fat A1-2, 1 fat A3 B5, 1 unknowns UV+, atranorin.	1992	atypical, another unknown		Spain. Madrid province, Galapagar.		-4.001944		40.576389	On soil from Junipso oxycedri - Quercetum rotundifoliae woods.	40.576389	-4.001944	800	Coordinates: Galapagar.		GX.22	H9503781			Paratype	http://tun.fi/HR.85		Cladonia iberica Burgaz & Ahti	Cladonia	iberica	1989-12-04	ES	Galapagar	ES
http://id.luomus.fi/HA.H9504020	Ahti, T.	Cladonia schofieldii	Ahti & Brodo	Ahtei, Teuvo; Brodo, Irwin M.	PRESERVED_SPECIMEN	http://id.luomus.fi/MY.5310211		1980	2018-06-29T15:49:53+0300		7	26	Northern America	British Columbia, Haida Gwaii, Moresby Island	52°40' N, 132°03-04' W	1	WGS84		species		T. Ahti & S. Hyvönen 1992 (TLC no. 10527): fumarprotocetraric, protocetraric, Cph-1, Cph-2, 3 fatty acids, 1 unknowns UV+.	1.1993			Queen Charlotte Islands. Moresby Island, Tasu Sound, c. 2,5 km SW of Tasu, N slope of the summit of "Mine Mtn.".		-132.050000		52.666667	Timberline grasslands and heaths with scattered Tsuga mertensiana scrub (perhumid upper oroboreal to orohemiarctic zone).	52.666667	-132.05	800-1000			GX.22	H9504020	38989		Holotype	http://tun.fi/HR.85	2nd Internat. Congr. System. Evol. Biol. Excursion.	Cladonia schofieldii Ahti & Brodo	Cladonia	schofieldii	1980-07-26	CA		CA
http://id.luomus.fi/HA.H9504301		Cetraria iberica	A.Crespo & Barreno		PRESERVED_SPECIMEN	http://id.luomus.fi/MY.5318640		1977	2018-06-29T15:52:00+0300		5		Europe	Province of Guadalajara	41.002222 -3.2475 WGS84	1	WGS84		species						Hispania. Guadalajara, Tamajón.		-3.2475		41.002222	Ad ramos fruticis (Cistus ladaniferus).	41.002222	-3.2475	1050	Coordinates: Tamajón.		GX.22	H9504301			Isotype	http://tun.fi/HR.85		Cetraria iberica A.Crespo & Barreno	Cetraria	iberica	1977-05-01/1977-05-31	SP	Tamajón	SP
http://id.luomus.fi/HA.H9504528	Volk, A.	Caloplaca volkii	V.Wirth & Vězda		PRESERVED_SPECIMEN	http://id.luomus.fi/MY.5315639		1974	2018-06-29T15:51:16+0300		8	27	Africa		-22.683333 14.533333 WGS84	1	WGS84		species						Africa Austro-Occidentalis. Swakopmund, 10 km in septentrione a Swakopmund.		14.533333		-22.683333	Ad terram gypsaceam in desertis.	-22.683333	14.533333		Coordinates: Swakopmund.		GX.22	H9504528			Isotype	http://tun.fi/HR.85		Caloplaca volkii V.Wirth & Vězda	Caloplaca	volkii	1974-08-27
http://id.luomus.fi/HA.H0016095	Buddén, E. J.	Galeopsis speciosa f. purpurea	Mill.	Harald Lindberg	PRESERVED_SPECIMEN	http://tun.fi/MY.99326	Luomus	1888	2013-10-23T07:45:47+0300		8	10	Europe		62.7607, 28.0293	100000	WGS84		Forma			9.10.1910	Lectoparatype	10 VIII 1888	På en åker i Vehmersalmi (Kuopio) [In a field in Vehmersalmi (Kuopio)].	E.J. Buddén		Vehmersalmi								GX.22	H0016095		purpurea	Type	http://tun.fi/HR.129		Galeopsis speciosa Mill. f. purpurea	Galeopsis	speciosa	1888-08-10	FI	Kuopio	FI
http://id.luomus.fi/HA.H0157837	Brenner, V.	Hippuris vulgaris f. litoralis	L.	Not on sheet	PRESERVED_SPECIMEN	http://tun.fi/MY.99608	Luomus	1904	2013-10-23T07:45:49+0300	Not on sheet	8	29	Europe	Uusimaa	60.0211, 23.9571	100000	WGS84		Forma						N [Nylandia], Ingå, Svartbäck grund hafsvik.	Vidar Brenner		Svartbäck								GX.22	H0157837		litoralis	Type	http://tun.fi/HR.129		Hippuris vulgaris L. f. litoralis	Hippuris	vulgaris	1904-08-29	FI	Inkoo	FI
http://id.luomus.fi/HA.H0189868	Lindberg, H.	Ranunculus peltatus var. septentrionalis	Schrank	Not on sheet	PRESERVED_SPECIMEN	http://tun.fi/MY.99672	Luomus	1881	2013-10-23T07:45:49+0300	Not on sheet	7	17	Europe	Uusimaa	60.2861, 24.0119	100000	WGS84		species						Finnlandia, Ab [Regio aboënsis], par. Lojo [Lohja] lac. Hormasjö [Hormajärvi].	Harald Lindberg		Hormajärvi								GX.22	H0189868		septentrionalis	Lectotype	http://tun.fi/HR.129		Ranunculus peltatus Schrank var. septentrionalis	Ranunculus	peltatus	1881-07-17	FI	Lohja	FI
http://id.luomus.fi/HA.H1406936	Lindberg, H. (3501)	Echium versicolor	H.Lindb.	Harald Lindberg	PRESERVED_SPECIMEN	http://tun.fi/MY.106544	Luomus	1926	2013-10-23T07:46:34+0300	Not on sheet Expedition sisältö: Harald Lindberg, Iter Maroccanum 1926	6	3	Africa	Marrakech-Tensift-Al Haouz	31.1838, -7.9413				species						Atlas Magnum, in convalle fl. Aït Messane, in decliv. sicc. lapid. calc. pr. pag. Tinitine.	Harald Lindberg		Near Tinitine		in decliv. sicc. lapid. calc.			1 300 meters			GX.22	H1406936			Type	http://tun.fi/HR.129		Echium versicolor H.Lindb.	Echium	versicolor	1926-06-03	MA		MA
http://id.luomus.fi/HA.H1665498	Lindberg, H. (2692)	Thymus pseudopallidus	H.Lindb.	Harald Lindberg	PRESERVED_SPECIMEN	http://tun.fi/MY.109686	Luomus	1926	2013-10-23T07:47:45+0300	Not on sheet Expedition sisältö: Harald Lindberg, Iter Maroccanum 1926	5	24	Africa	Marrakech-Tensift-Al Haouz	31.2134, -8.2361				species						Atlas magnum, Amismiz, in decliv. vallis supra pagum.	Harald Lindberg		Above Amismiz		decliv. vallis			1 200 meters			GX.22	H1665498			Lectotype	http://tun.fi/HR.129		Thymus pseudopallidus H.Lindb.	Thymus	pseudopallidus	1926-05-24	MA		MA
http://id.luomus.fi/HA.H3300061	Ridley, Henry Nicolas	Sematophyllum obscurum	Broth.	Brotherus, Viktor Ferdinand	PRESERVED_SPECIMEN	http://tun.fi/MY.112588	Luomus	1908	2013-10-23T07:48:03+0300	Tan: Leaf cells weakly papillose near branch tip! Not on sheet			Asia tropical	Johor	1.7 103.52 WGS84	1	WGS84		species					Augt 1908	Sednak. State of Johor. Malay Peninsula	H.N. Ridley	103.52	Sedanak, Johor	1.70		1.7	103.52			en	GX.22	H3300061			Syntype	http://tun.fi/HR.189		Sematophyllum obscurum Broth.	Sematophyllum	obscurum	1908-01-01/1908-12-31	MALAYSIA		MY
http://id.luomus.fi/HA.H3300311	Wainio, Edward	Syrrhopodon argenteus	Broth.	Brotherus, Viktor Ferdinand	PRESERVED_SPECIMEN	http://tun.fi/MY.114910	Luomus	1885	2013-10-23T07:48:17+0300	Notes by Carl Müller, in German and in difficult handwriting. Not on sheet			Southern America	Minas Gerais	-20.13 -43.5 WGS84	1	WGS84		species						Brasilia, Minas Geraës, Caraca		-43.50	Caraça, Minas Gerais	-20.13	Caraça	-20.13	-43.5				GX.22	H3300311			Type	http://tun.fi/HR.189		Syrrhopodon argenteus Broth.	Syrrhopodon	argenteus	1885-01-01/1885-12-31	BRAZIL		BR
http://id.luomus.fi/HA.H3300713	Lowe (16)	Barbula sulcata	Geh.	Geheeb, Adalbert	PRESERVED_SPECIMEN	http://tun.fi/MY.118866	Luomus	1864	2013-10-23T07:49:35+0300	1878 in herb. Kew. Teste Hampe!			Africa	Barlavento	16.62 -24.35 WGS84	1	WGS84		species						Insul. Capit. viril.: São Nicolaõ, Mte. Gordo, sterilum.		-24.35	Monte Gordo, São Nicolau	16.62	Ad rupes.	16.62	-24.35	4500 feet		la	GX.22	H3300713			Type	http://tun.fi/HR.189		Barbula sulcata Geh.	Barbula	sulcata	1864-01-01/1864-12-31	CV		CV
http://id.luomus.fi/HA.H3301051	Pringle, Cyrus Guernsey (15278)	Brachythecium tenuinerve	Cardot	Not on sheet	PRESERVED_SPECIMEN	http://tun.fi/MY.121764	Luomus	1908	2013-10-23T07:49:55+0300	Not on sheet			Northern America		20.60855 -100.32485 WGS84 (200000m)	200000	WGS84		species						Mexique. District fédéral: Cañada, Vallée de Mexico.	D. Pringle	-100.32485		20.60855		20.60855	-100.32485				GX.22	H3301051			Paratype	http://tun.fi/HR.189		Brachythecium tenuinerve Cardot	Brachythecium	tenuinerve	1908-01-01/1908-12-31	MX		MX
http://id.luomus.fi/HA.H3301205	Macoun, John	Brachythecium salebrosum subsp. mamilligerum	(Hoffm. ex F. Weber & D. Mor) Schimp.	Not on sheet	PRESERVED_SPECIMEN	http://tun.fi/MY.123138		1889	2013-10-23T07:50:04+0300	Not on sheet	7	19	Northern America	British Columbia	50.83717 -118.98052 WGS84 (20000m)	20000	WGS84		species				Original spelling: Brachythecium mamilligerum Kindb.	19/7 89	Brit. Columbia, Sicamous.	Macoun	-118.98052		50.83717		50.83717	-118.98052				GX.22	H3301205		mamilligerum	Type	http://tun.fi/HR.189		Brachythecium salebrosum (Hoffm. ex F. Weber & D. Mor) Schimp. subsp. mamilligerum	Brachythecium	salebrosum	1889-07-19	CA	Sicamous	CA
http://id.luomus.fi/HA.H3301254	Dusén, Per Karl Hjalmar	Fabronia cameruniae	Müll. Hal. ex Dusén	Not on sheet	PRESERVED_SPECIMEN	http://tun.fi/MY.123584		1891	2013-10-23T07:50:07+0300	Not on sheet	1	26	Africa	Southwest Province	4.2191 8.9876 WGS84 (10000m)	10000	WGS84		species					26/1 91	Kamerun, Bibundi.	P. D.	8.98760		4.21910	På trädstammen.	4.2191	8.9876			sv	GX.22	H3301254			Type	http://tun.fi/HR.189		Fabronia cameruniae Müll. Hal. ex Dusén	Fabronia	cameruniae	1891-01-26	CM	Bibundi	CM
http://id.luomus.fi/HA.H3301313	Giraldi, Père Giuseppe	Brachythecium "glauculum"	Müll. Hal.	C. Müller	PRESERVED_SPECIMEN	http://tun.fi/MY.124126		1896	2013-10-23T07:52:55+0300	Not on sheet	9	17	Asia temperate	Shaanxi					species	c. fr. [cum fructibus].			Determ. Prof. C. Müller sub. no. 1852	17 Sept. 1896	China interior, provincia Schen-si sept. in monte Tui-Kio-san.	Rev. Jos Giraldi										GX.22	H3301313			Syntype	http://tun.fi/HR.189		Brachythecium "glauculum" Müll. Hal.	Brachythecium	"glauculum"	1896-09-17	CN		CN
http://id.luomus.fi/HA.H3301689	Macoun	Bryum distantifolium	Cardot & Thér.	Not on sheet	PRESERVED_SPECIMEN	http://tun.fi/MY.127786		1895	2013-10-23T07:55:11+0300	Coordinates point to the mountain called Wood Mountain. "Wood Mt." could also mean the village bearing the same name. Not on sheet			Northern America	Saskatchewan	49.23226 -106.50021 WGS84 (20000m)	20000	WGS84		species				sp. nova	1895	Assiniboia: Wood Mt.	Macoun	-106.50021	Wood Mountain	49.23226		49.23226	-106.50021				GX.22	H3301689			Isotype	http://tun.fi/HR.189		Bryum distantifolium Cardot & Thér.	Bryum	distantifolium	1895-01-01/1895-12-31	CA		CA
http://id.luomus.fi/HA.H3301752	Forsyth bis, William (725)	Bryum subventricosum	Broth.	[Brotherus, Viktor Ferdinand]	PRESERVED_SPECIMEN	http://tun.fi/MY.128374		1900	2013-10-23T07:55:15+0300	Not on sheet			Australasia	New South Wales	35.77724 148.01137 WGS84 (20000m)	20000	WGS84		species					9/ 1900	N. S. Wales, Tumbarumba distr.	W. Forsyth	148.01137		35.77724		35.77724	148.01137				GX.22	H3301752			Holotype	http://tun.fi/HR.189		Bryum subventricosum Broth.	Bryum	subventricosum	1900-01-01/1900-12-31	AU	Tumbarumba	AU
http://id.luomus.fi/HA.H9500180	Roivainen, H.	Pseudocyphellaria durvillei var. normalis	(Delise) Vain.	V. Räsänen	PRESERVED_SPECIMEN	http://tun.fi/MY.133646		1930	2013-10-23T07:56:20+0300	1662.									species		Th. K+ + flavesc. fulvesc.	1930						Prov. de Chiloé, Peninsula Mitre [?Taitao], Puerto Barroso.								GX.22	H9500180		normalis	Lectotype	http://tun.fi/HR.129		Pseudocyphellaria durvillei (Delise) Vain. var. normalis Räsänen	Pseudocyphellaria	durvillei	1930-01-01/1930-12-31	CL		CL
http://id.luomus.fi/HA.H9500314	Culbertson, J. D.	Letharia californica var. foveatoretigera	(Lév.) Hue	Veli Räsänen	PRESERVED_SPECIMEN	http://tun.fi/MY.134706	Luomus	1942	2013-10-23T07:58:33+0300	Herb. G. Lång.; Plants of the Pacific coast, distributed by C.F. Baker. No. 4578. as "Evernia alpina Ach. var., det. Dr. Hasse"; Ex herb. V. Räsänen.	12	29							species			29.12.1942						Upper Kern River.								GX.22	H9500314		foveatoretigera	Isotype	http://tun.fi/HR.129		Letharia californica (Lév.) Hue var. foveatoretigera Räsänen	Letharia	californica	1942-12-29	US		US
http://id.luomus.fi/HA.H9503338	Lamb, I. M.	Nephroma lepidophyllum f. hypomelaenum	(Räsänen) Räsänen ex Gyeln.	Lamb, I. Mackenzie	PRESERVED_SPECIMEN	http://id.luomus.fi/MY.5309133		1950	2018-06-29T15:49:36+0300		2	12	Southern America	Río Negro Province	-41.062 -71.798 WGS84	1	WGS84		Forma			1951			Argentina: Patagonia, Rio Negro, Lago Frias.	I. Mackenzie Lamb	-71.798	Lago Frías	-41.062	Ad corticem Nothofagi.	-41.062	-71.798		Coordinates: Lago Frías.		GX.22	H9503338	6010	hypomelaenum	Type	http://tun.fi/HR.85		Nephroma lepidophyllum (Räsänen) Räsänen ex Gyeln. f. hypomelaenum Räsänen ex I.M. Lamb	Nephroma	lepidophyllum	1950-02-12	AR		AR
http://id.luomus.fi/HA.H9503373	Räsänen, V.	Porocyphus populicola	Räsänen	Räsänen, Veli Johannes Paavo Bartolomeus	PRESERVED_SPECIMEN	http://id.luomus.fi/MY.5312952		1936	2018-06-29T15:50:35+0300		7	16	Europe		65.605719 25.067835 WGS84	1	WGS84		species	See macroscopical notes on the specimen.	Epith. K+ violascens.				Obu [Ostrobottnia ultima]. Simo, Syvälahti.	Veli Räsänen	25.067835	Syvälahti	65.60571988	Ad cort. Populi.	65.605719	25.067835		Coordinates: Syvälahti.		GX.22	H9503373			Type	http://tun.fi/HR.85		Porocyphus populicola Räsänen	Porocyphus	populicola	1936-07-16	FI	Simo	FI
http://id.luomus.fi/HA.H9503400	Vainio (Wainio), E. A.	Lecidea morbifera	Vain.		PRESERVED_SPECIMEN	http://id.luomus.fi/MY.5317429		1877	2018-06-29T15:51:43+0300				Europe	Murmansk Oblast	66.075207 30.323723 WGS84	1	WGS84		species						Fennia, Kuusamo, Ukonvaara [Russia].	Edw. Wainio	30.323723		66.075207		66.075207	30.323723		Coordinates: Ukonvaara.		GX.22	H9503400			Isolectotype	http://tun.fi/HR.85		Lecidea morbifera Vain.	Lecidea	morbifera	1877-01-01/1877-12-31	RU		RU
http://id.luomus.fi/HA.H9503496	Timkó, G.	Parmelia pokornyi f. collina	(Zahlbr.) Szatala		PRESERVED_SPECIMEN	http://id.luomus.fi/MY.5314499		1911	2018-06-29T15:50:58+0300	Transcriber's note: This specimen was placed under the name Neofuscelia in herb. Lich. Externi.	11	1	Europe	Pest County	47.46072 18.95798 WGS84	1	WGS84		Forma	See macroscopical notes on the specimen.					Hungaria, Piliense, prope pag. Budaörs, in montibus Csiki Hegyek.		18.95798		47.46072	In herbaceis solo ruderato siliceo-calcareo et siliceo-dolomitico.	47.46072	18.95798	300	Coordinates: Budaörs.		GX.22	H9503496		collina	Isolectotype	http://tun.fi/HR.85		Parmelia pokornyi (Zahlbr.) Szatala f. collina Gyeln.	Parmelia	pokornyi	1911-11-01	HU	Budaörs	HU
http://id.luomus.fi/HA.H9503747	Hale, M. E.	Parmeliopsis capitata	R.C.Harris ex J.W.Hinds & P.L.Hinds	Ahti, Teuvo	PRESERVED_SPECIMEN	http://id.luomus.fi/MY.5318827		1956	2018-06-29T15:52:02+0300		8		Northern America	West Virginia	38.699722 -79.532778 WGS84	1	WGS84		species		Divaricatic and usnic acids.	1998			West Virginia: top of Spruce Knob, Pendleton Co.		-79.532778	Spruce Knob	38.699722	On twigs of Picea rubens in mountains.	38.699722	-79.532778		Coordinates: Spruce Knob.		GX.22	H9503747			Isotype	http://tun.fi/HR.85		Parmeliopsis capitata R.C.Harris ex J.W.Hinds & P.L.Hinds	Parmeliopsis	capitata	1956-08-01/1956-08-31	US	Pendleton County	US
http://id.luomus.fi/HA.H9504229	Poelt, J.	Lecanora freyi	Poelt		PRESERVED_SPECIMEN	http://id.luomus.fi/MY.5309391		1958	2018-06-29T15:49:40+0300		7		Europe	Vorarlberg, Bregenz District	47.346667 10.070556 WGS84	1	WGS84		species					7.1958	Bregenzer Wald, Ifenstock: Vorarlberg (Kleines Walsertal): Kleiner Gipfel am Hählekopf.		10.070556	Hählekopf	47.346667	Südseitig auf Kieselkalk.	47.346667	10.070556	2000	Coordinates: Hählekopf.		GX.22	H9504229			Isotype	http://tun.fi/HR.85		Lecanora freyi Poelt	Lecanora	freyi	1958-07-01/1958-07-31	AT		AT
http://id.luomus.fi/HA.H9504976	Balfour, I. B.	Roccella boryi	Delise	Tehler, Anders	PRESERVED_SPECIMEN	http://id.luomus.fi/MY.5071463		1874	2018-04-25T16:31:31+0300				Africa	Rodrigues	-19.71642 63.417 WGS84 (10000m)	10000	WGS84		species		Thallus K=, K(Cl)‡ rub (medulla m....-), medulli I+ caerul. (Vain. 1922).	2009			Ins. Rodrigues.	Balfour	63.41700		-19.71642		-19.71642	63.417				GX.22	H9504976			Isolectotype	http://tun.fi/HR.130		Roccella boryi Delise	Roccella	boryi	1874-01-01/1874-12-31	MU		MU
http://id.luomus.fi/HA.H9505188	Larbalestier, C.	Verrucaria conformis f. rhypontoides	Nyl.	Nylander, W.	PRESERVED_SPECIMEN	http://id.luomus.fi/MY.5307109		1868	2018-06-29T15:41:15+0300				Europe	Jersey	49.221523 -2.128004 WGS84	1	WGS84		Forma	c. pycnid.					Jersey.		-2.128004		49.221523		49.221523	-2.128004		Coordinates: Jersey.		GX.22	H9505188		rhypontoides	Possible	http://tun.fi/HR.130		Verrucaria conformis Nyl. f. rhypontoides Nyl.	Verrucaria	conformis	1868-01-01/1868-12-31	GB		GB
http://id.luomus.fi/HA.H9505420	Nylander, W.	Parmelina atricha	(Nyl.) P.Clerc	Ahti, T.	PRESERVED_SPECIMEN	http://id.luomus.fi/MY.5072724		1872	2018-04-25T16:31:52+0300		7	12	Europe	Languedoc-Roussillon, Pyrénées-Orientales	42.40463 2.47827 WGS84 (6000m)	6000	WGS84		species			2008			Pyren. Orient., La Preste.	W. Nylander	2.47827		42.40463		42.40463	2.47827	1150		latin	GX.22	H9505420	16		Isotype	http://tun.fi/HR.130		Parmelina atricha (Nyl.) P.Clerc	Parmelina	atricha	1872-07-12	FR	Prats-de-Mollo-la-Preste	FR
