# Supplementary material for: A benchmark dataset of herbarium specimen images with label data
Source: Biodivers Data J. 2019 Feb 8;(7):e31817. doi: 10.3897/BDJ.7.e31817 (PMC6396854; doi:10.3897/BDJ.7.e31817)
Supplement: Supplementary material 3 — R script CSV files [file bdj-07-e31817-s003.zip › icedig lang.csv]

language	B	BM	BR	E	H	K	L	P	TU	total
DE	80	2	7	6	10	1	5	4	9	6,89
EN	63	166	38	161	112	134	69	18	0	42,3
ES	3	1	1	0	1	2	0	2	0	0,56
ET	0	0	0	0	0	0	0	0	158	8,78
FI	0	0	0	0	1	0	0	0	0	0,06
FR	7	6	56	11	2	7	3	137	0	12,73
IT	1	0	0	0	0	0	0	0	0	0,06
LA	27	15	28	13	35	20	22	21	3	10,23
NL	0	0	29	0	0	0	66	0	0	5,28
PT	10	0	2	0	3	31	0	0	0	2,56
RU	2	0	0	0	0	0	0	0	1	0,17
SV	0	0	0	0	4	0	0	0	0	0,22
ZZ	6	10	39	9	32	5	35	18	29	10,17
