# Supplementary material for: A benchmark dataset of herbarium specimen images with label data
Source: Biodivers Data J. 2019 Feb 8;(7):e31817. doi: 10.3897/BDJ.7.e31817 (PMC6396854; doi:10.3897/BDJ.7.e31817)
Supplement: Supplementary material 3 — R script CSV files [file bdj-07-e31817-s003.zip › languageperspecimen.csv]

language	languageRemarks	catalogNumber
DE		BM000946465
DE		BM000846278
DE		P00640247
DE		P01227127
DE		P01582387
DE		P05075897
DE		L.1245206
DE		L.2035093
DE		L.2567331
DE		L.3503879
DE		U 0043911
DE		E00049253
DE		E00049917
DE		E00062704
DE		E00259663
DE		E00385305
DE		E00718757
DE		EIG.2557
DE		EIG.2721
DE		EIG.2871
DE		EIG.3214
DE		EIG.3644
DE		EIG.7451
DE		EIG.7724
DE		EIG.7773
DE		HA.H3301254
DE		HA.H9504229
DE		K001137232
DE		BR0000005110216
DE		BR0000005212712
DE		BR0000005223428
DE		BR0000005327270
DE		BR0000005579808
DE		BR0000006250881
DE		BR0000025778199V
DE		TU251269
DE		TU251470
DE		TU251841
DE		TU252564
DE		TU262281
DE		TU266324
DE		TU303394
DE		TU303445
DE		TU350616
EN		BM000900424
EN		BM001205826
EN		BM000939135
EN		BM000521866
EN		BM001202065
EN		BM000846411
EN		BM000942913
EN		BM000900373
EN		BM000846296
EN		BM001202277
EN		BM000942914
EN		BM000846721
EN		BM000810206
EN		BM000846722
EN		BM000625363
EN		BM000934792
EN		BM001067654
EN		BM001205323
EN		BM000908904
EN		BM000942905
EN		BM001202259
EN		BM001205904
EN		BM000846865
EN		BM000945543
EN		BM000846834
EN		BM000942945
EN		BM001205340
EN		BM001205464
EN		BM001036771
EN		BM000551636
EN		BM000644348
EN		BM001060251
EN		BM000846844
EN		BM001138898
EN		BM000796649
EN		BM000940953
EN		BM000846429
EN		BM001202200
EN		BM000937599
EN		BM000944600
EN		BM000648870
EN		BM000846821
EN		BM000846292
EN		BM001191784
EN		BM000574146
EN		BM000945885
EN		BM000909966
EN		BM001205312
EN		BM001205742
EN		BM000522091
EN		BM001205597
EN		BM001072191
EN		BM000810980
EN		BM001205324
EN		BM001039578
EN		BM000846738
EN		BM000846729
EN		BM001202113
EN		BM000846256
EN		BM000521755
EN		BM000625315
EN		BM000846347
EN		BM001205322
EN		BM000934857
EN		BM000625345
EN		BM000877097
EN		BM001205466
EN		BM001202270
EN		BM000637970
EN		BM000846329
EN		BM000974050
EN		BM000934758
EN		BM000075813
EN		BM001205309
EN		BM001209655
EN		BM000846813
EN		BM001205601
EN		BM001205338
EN		BM001022812
EN		BM000842241
EN		BM001205603
EN		BM000521570
EN		BM001037869
EN		BM000846319
EN		BM000846303
EN		BM001003037
EN		BM000846262
EN		BM001067804
EN		BM000846361
EN		BM000974225
EN		BM000852784
EN		BM001066071
EN		BM000884432
EN		BM000953729
EN		BM000900482
EN		BM001057219
EN		BM001205313
EN		BM000900485
EN		BM000815211
EN		BM001205608
EN		BM000562804
EN		BM001057259
EN		BM001003960
EN		BM000846372
EN		BM001205824
EN		BM001205321
EN		BM000773782
EN		BM000903857
EN		BM000942792
EN		BM001202229
EN		BM000798777
EN		BM000546829
EN		BM001202191
EN		BM000501121
EN		BM000934757
EN		BM000942848
EN		BM001074360
EN		BM001044551
EN		BM000517025
EN		BM001067777
EN		BM001205903
EN		BM001037125
EN		BM000547082
EN		BM000936708
EN		BM001206103
EN		BM000900369
EN		BM001099759
EN		BM001036769
EN		BM001037784
EN		BM000846363
EN		BM000832670
EN		BM000583717
EN		BM000846785
EN		BM000521903
EN		BM000937184
EN		BM001202160
EN		BM001037513
EN		BM001082057
EN		BM000500117
EN		BM000804813
EN		BM001191785
EN		BM001202010
EN		BM000906257
EN		BM001128561
EN		BM000954657
EN		BM000846717
EN		BM001122162
EN		BM000942847
EN		BM000990388
EN		BM001039580
EN		BM000561307
EN		BM001035803
EN		BM000934746
EN		BM001205902
EN		BM000799936
EN		BM001205332
EN		BM000951643
EN		BM000846739
EN		BM001057340
EN		BM000846759
EN		BM000782325
EN		BM000934779
EN		BM000782322
EN		P00451097
EN		P00642147
EN		P00643727
EN		P00713047
EN		P02132367
EN		P02140487
EN		P02733867
EN		P02963357
EN		P03538527
EN		P03803397
EN		P04017077
EN		P04432567
EN		P04535877
EN		P04560687
EN		P04732717
EN		P04770487
EN		P05142947
EN		P06607437
EN		L 0004873
EN		L 0007231
EN		L 0007337
EN		L 0014277
EN		L 0015432
EN		L 0016431
EN		L 0039590
EN		L 0044156
EN		L 0044240
EN		L 0052013
EN		L 0059912
EN		L 0491067
EN		L.1188986
EN		L.1339282
EN		L.1374725
EN		L.1408236
EN		L.1421587
EN		L.1490251
EN		L.1499291
EN		L.1535692
EN		L.1537752
EN		L.1616068
EN		L.1620333
EN		L.1751618
EN		L.1785984
EN		L.1794692
EN		L.1805114
EN		L.1933299
EN		L.1934962
EN		L.1966079
EN		L.2053996
EN		L.2074028
EN		L.2074347
EN		L.2109497
EN		L.2116756
EN		L.2153797
EN		L.2168354
EN		L.2180891
EN		L.2258736
EN		L.2259981
EN		L.2291420
EN		L.2489324
EN		L.2509958
EN		L.2571799
EN		L.2592773
EN		L.2608838
EN		L.2711900
EN		L.2729386
EN		L.3474871
EN		L.3499241
EN		L.3548739
EN		L.3575783
EN		L.3602388
EN		L.3607362
EN		L.3646056
EN		L.3727830
EN		L.3728020
EN		L.3806577
EN		L.3919948
EN		L.3973960
EN		U 0004420
EN		U 0006147
EN		WAG.1163030
EN		WAG.1241218
EN		WAG.1522881
EN		WAG.1561522
EN		WAG.1824880
EN		WAG0003334
EN		WAG0204647
EN		E00001162
EN		E00015443
EN		E00015458
EN		E00016304
EN		E00020889
EN		E00024129
EN		E00024667
EN		E00024823
EN		E00026748
EN		E00026850
EN		E00049052
EN		E00058993
EN		E00059670
EN		E00062538
EN		E00062569
EN		E00064130
EN		E00064237
EN		E00064383
EN		E00065413
EN		E00065427
EN		E00065926
EN		E00067488
EN		E00071177
EN		E00072327
EN		E00073048
EN		E00074392
EN		E00074915
EN		E00087190
EN		E00088095
EN		E00094197
EN		E00105239
EN		E00112411
EN		E00113189
EN		E00117381
EN		E00117382
EN		E00120460
EN		E00127288
EN		E00128162
EN		E00134418
EN		E00134537
EN		E00137807
EN		E00141058
EN		E00144488
EN		E00146845
EN		E00147435
EN		E00147544
EN		E00149946
EN		E00167973
EN		E00177150
EN		E00184113
EN		E00189317
EN		E00190030
EN		E00193585
EN		E00193598
EN		E00196233
EN		E00202326
EN		E00205205
EN		E00205836
EN		E00208446
EN		E00209175
EN		E00209246
EN		E00209332
EN		E00211120
EN		E00214999
EN		E00216887
EN		E00228295
EN		E00236008
EN		E00239279
EN		E00246564
EN		E00247341
EN		E00260931
EN		E00263609
EN		E00268379
EN		E00279745
EN		E00284633
EN		E00286028
EN		E00287662
EN		E00289691
EN		E00296987
EN		E00298588
EN		E00315011
EN		E00317162
EN		E00327741
EN		E00327881
EN		E00346112
EN		E00346124
EN		E00386254
EN		E00389799
EN		E00390104
EN		E00392893
EN		E00393090
EN		E00413597
EN		E00414415
EN		E00414426
EN		E00423191
EN		E00423198
EN		E00423216
EN		E00423534
EN		E00424650
EN		E00431314
EN		E00431342
EN		E00432481
EN		E00433664
EN		E00438256
EN		E00455012
EN		E00456297
EN		E00465106
EN		E00486318
EN		E00502283
EN		E00502324
EN		E00531143
EN		E00531689
EN		E00570050
EN		E00625536
EN		E00629555
EN		E00629584
EN		E00633117
EN		E00633154
EN		E00633212
EN		E00633257
EN		E00634304
EN		E00639834
EN		E00639946
EN		E00643266
EN		E00652940
EN		E00657373
EN		E00659505
EN		E00662560
EN		E00662570
EN		E00668525
EN		E00668953
EN		E00668974
EN		E00669014
EN		E00675821
EN		E00679622
EN		E00693571
EN		E00693937
EN		E00696312
EN		E00696463
EN		E00702463
EN		E00703514
EN		E00704451
EN		E00704498
EN		E00713634
EN		E00713766
EN		E00713940
EN		E00714013
EN		E00718160
EN		E00718331
EN		E00720347
EN		E00731318
EN		E00734277
EN		E00734317
EN		E00734929
EN		E00746890
EN		E00749031
EN		E00759729
EN		E00762441
EN		E00771555
EN		E00771642
EN		E00792879
EN		EIG.1060
EN		EIG.1068
EN		EIG.1074
EN		EIG.1261
EN		EIG.1262
EN		EIG.1314
EN		EIG.1344
EN		EIG.1345
EN		EIG.1346
EN		EIG.1349
EN		EIG.1441
EN		EIG.1442
EN		EIG.1513
EN		EIG.1524
EN		EIG.1561
EN		EIG.1608
EN		EIG.1651
EN		EIG.2190
EN		EIG.2377
EN		EIG.2379
EN		EIG.2380
EN		EIG.2381
EN		EIG.2382
EN		EIG.2748
EN		EIG.2751
EN		EIG.2770
EN		EIG.2840
EN		EIG.3022
EN		EIG.3579
EN		EIG.3642
EN		EIG.381
EN		EIG.434
EN		EIG.435
EN		EIG.436
EN		EIG.437
EN		EIG.438
EN		EIG.439
EN		EIG.441
EN		EIG.4866
EN		EIG.5251
EN		EIG.5460
EN		EIG.5686
EN		EIG.592
EN		EIG.594
EN		EIG.595
EN		EIG.6494
EN		EIG.6714
EN		EIG.6727
EN		EIG.6734
EN		EIG.6741
EN		EIG.6742
EN		EIG.6743
EN		EIG.6759
EN		EIG.6762
EN		EIG.6763
EN		EIG.6930
EN		EIG.6951
EN		EIG.7034
EN		EIG.7053
EN		EIG.7060
EN		EIG.7061
EN		EIG.7145
EN		EIG.7147
EN		EIG.7151
EN		EIG.7155
EN		EIG.7234
EN		EIG.7240
EN		EIG.7281
EN		EIG.7294
EN		EIG.7313
EN		EIG.7443
EN		EIG.7494
EN		EIG.7613
EN		EIG.7743
EN		EIG.7788
EN		EIG.7879
EN		EIG.8123
EN		EIG.8145
EN		EIG.8147
EN		EIG.8322
EN		H.1027349
EN		H.1027364
EN		H.1034530
EN		H.1056221
EN		H.1056223
EN		H.1056231
EN		H.1069760
EN		H.1073986
EN		H.1080029
EN		H.1080032
EN		H.1080054
EN		H.1080985
EN		H.1084018
EN		H.1084145
EN		H.1091939
EN		H.1099710
EN		H.1099712
EN		H.1099713
EN		H.1104467
EN		H.1108800
EN		H.1108834
EN		HA.H1613656
EN		HA.H1701393
EN		HA.H3016850
EN		HA.H3300061
EN		HA.H9500048
EN		HA.H9502487
EN		HA.H9503354
EN		HA.H9503468
EN		HA.H9503747
EN		HA.H9503781
EN		HA.H9504020
EN		K000013094
EN		K000018358
EN		K000025814
EN		K000049450
EN		K000056711
EN		K000095866
EN		K000096032
EN		K000099015
EN		K000189553
EN		K000199360
EN		K000203580
EN		K000207860
EN		K000232911
EN		K000237156
EN		K000242782
EN		K000252298
EN		K000256371
EN		K000263710
EN		K000264066
EN		K000290665
EN		K000290816
EN		K000321250
EN		K000345684
EN		K000363593
EN		K000406288
EN		K000414594
EN		K000432519
EN		K000433199
EN		K000470252
EN		K000487165
EN		K000528885
EN		K000533059
EN		K000536956
EN		K000543516
EN		K000555694
EN		K000587145
EN		K000640239
EN		K000644766
EN		K000653715
EN		K000671318
EN		K000692868
EN		K000761994
EN		K000763522
EN		K000772682
EN		K000773064
EN		K000773108
EN		K000773177
EN		K000773231
EN		K000773252
EN		K000773283
EN		K000773624
EN		K000773906
EN		K000790059
EN		K000790215
EN		K000790247
EN		K000790557
EN		K000790598
EN		K000790780
EN		K000790887
EN		K000802968
EN		K000807066
EN		K000807303
EN		K000811192
EN		K000821274
EN		K000821741
EN		K000828739
EN		K000830619
EN		K000833124
EN		K000837269
EN		K000839121
EN		K000841990
EN		K000858636
EN		K000864487
EN		K000876695
EN		K000879910
EN		K000900500
EN		K000908169
EN		K000912136
EN		K000912223
EN		K000913925
EN		K000914088
EN		K000914104
EN		K000914107
EN		K000914131
EN		K000914187
EN		K000914207
EN		K000914223
EN		K000914238
EN		K000914264
EN		K000914265
EN		K000914310
EN		K000914327
EN		K000914396
EN		K000914401
EN		K000914449
EN		K000914505
EN		K000914517
EN		K000914550
EN		K000914636
EN		K000930539
EN		K000931764
EN		K000944863
EN		K000945563
EN		K000954129
EN		K000954210
EN		K000965982
EN		K000972625
EN		K000972878
EN		K000996455
EN		K001031711
EN		K001044911
EN		K001049375
EN		K001054528
EN		K001071525
EN		K001075217
EN		K001102490
EN		K001106018
EN		K001107550
EN		K001135546
EN		K001136340
EN		K001139700
EN		K001145702
EN		K001150913
EN		K001151015
EN		K001168566
EN		K001169172
EN		K001169205
EN		K001169206
EN		K001171041
EN		K001171093
EN		K001203450
EN		K001203456
EN		K001209032
EN		K001218982
EN		BR0000005158874
EN		BR0000005505173
EN		BR0000005619498
EN		BR0000005619801
EN		BR0000005639113
EN		BR0000005701353
EN		BR0000005785315
EN		BR0000005859337
EN		BR0000005859351
EN		BR0000005859665
EN		BR0000005906826
EN		BR0000005907694
EN		BR0000006250690
EN		BR0000006490454
EN		BR0000006918378
EN		BR0000008245434
EN		BR0000008697363
EN		BR0000008719041
EN		BR0000008864185
EN		BR0000008967527
EN		BR0000009199590
EN		BR0000009519527
EN		BR0000012450015
EN		BR0000013091514
EN		BR0000013091521
EN		BR0000013218911
EN		BR0000013228224
EN		BR0000013234621
EN		BR0000013472849
EN		BR0000013475154
EN		BR0000013860288
EN		BR0000025289732
EN		BR0000025565324V
EN		BR0000025565478V
EN		BR0000025759242V
EN		BR0000026128108V
EN		BR0000027573990V
EN		BR0000027579701V
ES		BM000964660
ES		P02214217
ES		P03913897
ES		EIG.7701
ES		K000500447
ES		K001207771
ES		BR0000005207022
ET		TU250535
ET		TU250735
ET		TU250942
ET		TU252071
ET		TU252083
ET		TU252625
ET		TU253091
ET		TU253504
ET		TU253563
ET		TU253639
ET		TU253716
ET		TU253908
ET		TU253963
ET		TU253982
ET		TU254233
ET		TU254768
ET		TU254915
ET		TU255080
ET		TU255131
ET		TU255327
ET		TU255475
ET		TU255742
ET		TU256326
ET		TU256907
ET		TU256992
ET		TU257174
ET		TU257379
ET		TU258381
ET		TU258450
ET		TU258485
ET		TU258503
ET		TU258592
ET		TU258594
ET		TU258749
ET		TU258798
ET		TU258971
ET		TU259000
ET		TU259024
ET		TU259318
ET		TU259343
ET		TU259539
ET		TU259735
ET		TU259968
ET		TU260159
ET		TU260220
ET		TU260247
ET		TU260572
ET		TU260794
ET		TU260818
ET		TU260851
ET		TU261036
ET		TU261130
ET		TU261179
ET		TU261184
ET		TU261425
ET		TU261475
ET		TU261559
ET		TU261563
ET		TU261725
ET		TU261910
ET		TU262031
ET		TU262052
ET		TU262086
ET		TU262103
ET		TU262125
ET		TU262135
ET		TU262137
ET		TU262203
ET		TU262223
ET		TU262399
ET		TU262492
ET		TU262989
ET		TU266237
ET		TU266488
ET		TU266500
ET		TU266548
ET		TU266610
ET		TU267155
ET		TU267162
ET		TU267176
ET		TU267668
ET		TU267683
ET		TU268326
ET		TU268432
ET		TU268461
ET		TU270436
ET		TU270474
ET		TU271252
ET		TU271253
ET		TU271596
ET		TU271720
ET		TU271781
ET		TU271966
ET		TU272033
ET		TU272333
ET		TU272364
ET		TU272770
ET		TU272826
ET		TU275129
ET		TU276259
ET		TU276655
ET		TU276694
ET		TU276774
ET		TU276959
ET		TU277034
ET		TU277344
ET		TU277391
ET		TU277401
ET		TU277516
ET		TU277522
ET		TU277653
ET		TU277666
ET		TU277837
ET		TU278215
ET		TU278233
ET		TU278417
ET		TU278454
ET		TU278510
ET		TU278582
ET		TU278717
ET		TU284246
ET		TU300059
ET		TU300194
ET		TU301213
ET		TU301290
ET		TU301319
ET		TU301581
ET		TU301607
ET		TU301687
ET		TU301702
ET		TU301945
ET		TU302037
ET		TU302161
ET		TU302213
ET		TU302230
ET		TU302319
ET		TU302322
ET		TU302371
ET		TU302707
ET		TU303584
ET		TU303682
ET		TU303780
ET		TU304279
ET		TU304508
ET		TU304800
ET		TU304825
ET		TU305187
ET		TU305278
ET		TU305289
ET		TU350012
ET		TU350427
ET		TU350490
ET		TU350525
ET		TU350606
ET		TU350609
ET		TU350727
ET		TU351001
ET		TU369144
FI		H.1108799
FR		BM001205647
FR		BM001205898
FR		BM000949977
FR		BM000913966
FR		BM001066246
FR		BM000846407
FR		P00036507
FR		P00039147
FR		P00067887
FR		P00078507
FR		P00093937
FR		P00101087
FR		P00109257
FR		P00116857
FR		P00116877
FR		P00163497
FR		P00166267
FR		P00168597
FR		P00174417
FR		P00202007
FR		P00208607
FR		P00260987
FR		P00266547
FR		P00334327
FR		P00349207
FR		P00367047
FR		P00377547
FR		P00389007
FR		P00419257
FR		P00452747
FR		P00482767
FR		P00483447
FR		P00503637
FR		P00529387
FR		P00540627
FR		P00543937
FR		P00595097
FR		P00596037
FR		P00597197
FR		P00597667
FR		P00598227
FR		P00602547
FR		P00614877
FR		P00616847
FR		P00618767
FR		P00627147
FR		P00644017
FR		P00644937
FR		P00689977
FR		P00699987
FR		P00710247
FR		P00716827
FR		P00734677
FR		P00736397
FR		P00758207
FR		P00760207
FR		P00836527
FR		P00904317
FR		P01560947
FR		P01683407
FR		P01702497
FR		P01835357
FR		P01842977
FR		P02019377
FR		P02078617
FR		P02082947
FR		P02096687
FR		P02119797
FR		P02119827
FR		P02128947
FR		P02159617
FR		P02217367
FR		P02223337
FR		P02226847
FR		P02228427
FR		P02440827
FR		P02601367
FR		P02694907
FR		P02805717
FR		P02881107
FR		P02885567
FR		P03020627
FR		P03042647
FR		P03064967
FR		P03156337
FR		P03167977
FR		P03185627
FR		P03376447
FR		P03570207
FR		P03608487
FR		P03824607
FR		P03887147
FR		P03907637
FR		P03995667
FR		P04007967
FR		P04125757
FR		P04129167
FR		P04197937
FR		P04233147
FR		P04327377
FR		P04335227
FR		P04372687
FR		P04410237
FR		P04450677
FR		P04468077
FR		P04474087
FR		P04561537
FR		P04600127
FR		P04637817
FR		P04657887
FR		P04659857
FR		P04740107
FR		P04759127
FR		P04815467
FR		P04948017
FR		P04967777
FR		P04982787
FR		P05022557
FR		P05091757
FR		P05106697
FR		P05115347
FR		P05224477
FR		P05228437
FR		P05418687
FR		P05539247
FR		P05615497
FR		P06645707
FR		P06717247
FR		P06718057
FR		P06748847
FR		P06812317
FR		P06835237
FR		PC0106857
FR		PC0109047
FR		PC0110977
FR		PC0133707
FR		PC0137157
FR		PC0456717
FR		PC0491677
FR		PC0556627
FR		PC0563957
FR		PC0584227
FR		PC0613407
FR		L 0019927
FR		L.3501764
FR		WAG0000507
FR		E00024048
FR		E00024816
FR		E00065282
FR		E00135134
FR		E00275458
FR		E00275837
FR		E00284661
FR		E00346427
FR		E00413240
FR		E00417662
FR		E00417668
FR		HA.H3301051
FR		HA.H9505420
FR		K000234241
FR		K000461241
FR		K000602401
FR		K000956905
FR		K000996618
FR		K001056973
FR		K001092810
FR		BR0000005212705
FR		BR0000005264018
FR		BR0000005690732
FR		BR0000005793532
FR		BR0000005847334
FR		BR0000005938926
FR		BR0000006242626
FR		BR0000006410735
FR		BR0000006595586
FR		BR0000006955854
FR		BR0000008054524
FR		BR0000008525000
FR		BR0000008631558
FR		BR0000008818133
FR		BR0000008900470
FR		BR0000008903631
FR		BR0000008932464
FR		BR0000008966247
FR		BR0000008966520
FR		BR0000008966537
FR		BR0000008976314
FR		BR0000009702509
FR		BR0000010357743
FR		BR0000010383834
FR		BR0000011073147
FR		BR0000011230489
FR		BR0000011393696
FR		BR0000011476405
FR		BR0000011479499
FR		BR0000011479703
FR		BR0000011689348
FR		BR0000011902294
FR		BR0000012074808
FR		BR0000012464456
FR		BR0000012490110
FR		BR0000012578290
FR		BR0000013223373
FR		BR0000013237158
FR		BR0000013336714
FR		BR0000013468668
FR		BR0000013523718
FR		BR0000015230997V
FR		BR0000019492971
FR		BR0000022705662
FR		BR0000022761026
FR		BR0000024620970
FR		BR0000024620987
FR		BR0000024923699
FR		BR0000025018592
FR		BR0000025065053
FR		BR0000025450477V
FR		BR0000025773989V
FR		BR0000027501016V
FR		BR0000027504086V
FR		BR0000027577615V
FR		BR0000027578230V
LA		BM000668630
LA		BM001205310
LA		BM001106162
LA		BM000617818
LA		BM000956463
LA		BM000775431
LA		BM001205287
LA		BM001039439
LA		BM000798595
LA		BM000937262
LA		BM001039417
LA		BM000846661
LA		BM001048446
LA		BM000846731
LA		BM001121153
LA		P0010997
LA		P00594847
LA		P00648647
LA		P00738957
LA		P01410187
LA		P01819267
LA		P02191357
LA		P02274197
LA		P02347027
LA		P02428057
LA		P02707767
LA		P02724277
LA		P02785357
LA		P02834327
LA		P03381857
LA		P04939197
LA		P05285547
LA		PC0042527
LA		PC0102077
LA		PC0103417
LA		PC0103797
LA		L 0001958
LA		L 0016829
LA		L 0019990
LA		L 0044478
LA		L 0044849
LA		L 0044867
LA		L 0061640
LA		L 0104474
LA		L 0325699
LA		L 0329805
LA		L.1805455
LA		L.2052123
LA		L.2170803
LA		L.2254377
LA		L.2272418
LA		L.2303656
LA		L.2373630
LA		L.2973090
LA		L.3007237
LA		L.3450861
LA		L.3582375
LA		U.1477603
LA		E00016420
LA		E00087185
LA		E00209241
LA		E00234693
LA		E00248860
LA		E00275775
LA		E00369537
LA		E00386021
LA		E00393636
LA		E00438365
LA		E00507154
LA		E00513937
LA		E00691340
LA		EIG.2178
LA		EIG.5353
LA		EIG.6873
LA		EIG.6874
LA		EIG.6959
LA		EIG.7273
LA		EIG.7565
LA		EIG.7566
LA		EIG.7567
LA		EIG.7696
LA		EIG.996
LA		H.1067251
LA		H.1067278
LA		H.1074402
LA		H.1099717
LA		H.1108790
LA		HA.H0189868
LA		HA.H1283213
LA		HA.H1284824
LA		HA.H1284843
LA		HA.H1285136
LA		HA.H1394748
LA		HA.H1406936
LA		HA.H1520365
LA		HA.H1665498
LA		HA.H3300311
LA		HA.H3300713
LA		HA.H3301313
LA		HA.H9500180
LA		HA.H9503338
LA		HA.H9503373
LA		HA.H9503496
LA		HA.H9504301
LA		HA.H9504528
LA		HA.H9504976
LA		K000054541
LA		K000096528
LA		K000311023
LA		K000330542
LA		K000335073
LA		K000485895
LA		K000529347
LA		K000530784
LA		K000533995
LA		K000572855
LA		K000643211
LA		K000851935
LA		K000913070
LA		K000921336
LA		K000931492
LA		K000982406
LA		K000996615
LA		K001055317
LA		K001199318
LA		K001225446
LA		BR0000005417704
LA		BR0000005527724
LA		BR0000005618026
LA		BR0000005618361
LA		BR0000005618798
LA		BR0000005620029
LA		BR0000005784875
LA		BR0000005785643
LA		BR0000005786909
LA		BR0000005851737
LA		BR0000005905713
LA		BR0000005906659
LA		BR0000005906857
LA		BR0000005916481
LA		BR0000005941803
LA		BR0000005951413
LA		BR0000006245528
LA		BR0000006572044
LA		BR0000006862596
LA		BR0000008024206
LA		BR0000008252067
LA		BR0000008378613
LA		BR0000013092207
LA		BR0000013210359
LA		BR0000013220945
LA		BR0000013221560
LA		BR0000013227203
LA		BR0000013305864
LA		TU251451
LA		TU262535
LA		TU272285
NL		AMD.124313
NL		L 0000129
NL		L 0051604
NL		L.1246493
NL		L.1441519
NL		L.1552246
NL		L.1849538
NL		L.2070050
NL		L.2074481
NL		L.2297291
NL		L.2395441
NL		L.2403211
NL		L.2454928
NL		L.2502880
NL		L.2568663
NL		L.2604218
NL		L.2687835
NL		L.2756405
NL		L.2935587
NL		L.3043424
NL		L.3065450
NL		L.3071287
NL		L.3108058
NL		L.3120128
NL		L.3147619
NL		L.3160178
NL		L.3179057
NL		L.3190216
NL		L.3192198
NL		L.3193500
NL		L.3193605
NL		L.3207578
NL		L.3240152
NL		L.3268838
NL		L.3313527
NL		L.3314051
NL		L.3330247
NL		L.3345043
NL		L.3359151
NL		L.3362182
NL		L.3363129
NL		L.3370893
NL		L.3371527
NL		L.3376361
NL		L.3376901
NL		L.3392666
NL		L.3394167
NL		L.3419207
NL		L.3426748
NL		L.3465059
NL		L.3470008
NL		L.3541882
NL		L.3680761
NL		L.4094873
NL		L.4270069
NL		U 0001466
NL		U 0001739
NL		U 0003194
NL		U.1113395
NL		U.1199431
NL		U.1288586
NL		U.1424359
NL		U.1429670
NL		U.1447695
NL		U.1569019
NL		WAG.1717967
NL		BR0000005307753
NL		BR0000008952257
NL		BR0000010561454
NL		BR0000011219040
NL		BR0000011892755
NL		BR0000012449644
NL		BR0000012558803
NL		BR0000012562770
NL		BR0000015272775V
NL		BR0000025019780
NL		BR0000025383805V
NL		BR0000025383867V
NL		BR0000025450712V
NL		BR0000025500288V
NL		BR0000025601466V
NL		BR0000025709902V
NL		BR0000025752342V
NL		BR0000025756586V
NL		BR0000025760798V
NL		BR0000025760859V
NL		BR0000025799354V
NL		BR0000026806631V
NL		BR0000026817637V
NL		BR0000026834979V
NL		BR0000026835082V
NL		BR0000026835174V
NL		BR0000026835242V
NL		BR0000027577110V
NL		BR0000027577943V
PT		EIG.6960
PT		EIG.7341
PT		EIG.7449
PT		K000001916
PT		K000056070
PT		K000095578
PT		K000344568
PT		K000447642
PT		K000488151
PT		K000573362
PT		K000731378
PT		K000834504
PT		K000835886
PT		K000839191
PT		K000841159
PT		K000851624
PT		K000931304
PT		K000941566
PT		K000946331
PT		K000947758
PT		K000964719
PT		K000988576
PT		K000997388
PT		K001046329
PT		K001048710
PT		K001058213
PT		K001100358
PT		K001190001
PT		K001204287
PT		K001206129
PT		K001207911
PT		K001211914
PT		K001225176
PT		K001274731
PT		BR0000008847782
PT		BR0000013865641
RU		TU271134
SV		H.1057370
SV		H.1108791
SV		HA.H0016095
SV		HA.H1184987
ZZ	ZZ - unidentified	BM001206102
ZZ	ZZ - translingual	BM001015407
ZZ	ZZ - unidentified	BM001205459
ZZ	ZZ - multiple LA + EN	BM000984009
ZZ	ZZ - translingual	BM001041597
ZZ	ZZ - translingual	BM000900406
ZZ	ZZ - translingual	BM000521577
ZZ	ZZ - unidentified	BM001205704
ZZ	ZZ - translingual	BM000619481
ZZ	ZZ - translingual	P00041137
ZZ	ZZ - unidentified	P00109897
ZZ	ZZ - unidentified	P00220127
ZZ	ZZ - translingual	P00634667
ZZ	ZZ - unidentified	P00641717
ZZ	ZZ - translingual	P00685937
ZZ	ZZ - translingual	P01197947
ZZ	ZZ - unidentified	P01787477
ZZ	ZZ - unidentified	P02272887
ZZ	ZZ - translingual	P02511917
ZZ	ZZ - translingual	P02559127
ZZ	ZZ - unidentified	P02882387
ZZ	ZZ - translingual	P03137867
ZZ	ZZ - translingual	P04614867
ZZ	ZZ - translingual	P05276937
ZZ	ZZ - unidentified	P05347457
ZZ	ZZ - translingual	PC0104847
ZZ	ZZ - translingual	PC0106597
ZZ	ZZ - translingual	L 0002252
ZZ	ZZ - unidentified	L 0043450
ZZ	ZZ - translingual	L 0044952
ZZ	ZZ - translingual	L 0052046
ZZ	ZZ - translingual	L 0057400
ZZ	ZZ - translingual	L 0062785
ZZ	ZZ - translingual	L 0649881
ZZ	ZZ - translingual	L.1086850
ZZ	ZZ - translingual	L.1142788
ZZ	ZZ - translingual	L.1152156
ZZ	ZZ - translingual	L.1449466
ZZ	ZZ - translingual	L.1533936
ZZ	ZZ - translingual	L.1669722
ZZ	ZZ - translingual	L.2341057
ZZ	ZZ - translingual	L.2414475
ZZ	ZZ - translingual	L.2706483
ZZ	ZZ - translingual	L.2714152
ZZ	ZZ - translingual	L.3099522
ZZ	ZZ - translingual	L.3310424
ZZ	ZZ - translingual	L.3554878
ZZ	ZZ - translingual	L.3559598
ZZ	ZZ - translingual	L.3636225
ZZ	ZZ - translingual	L.3641779
ZZ	ZZ - unidentified	L.3973145
ZZ	ZZ - translingual	L.4029097
ZZ	ZZ - translingual	L.4086984
ZZ	ZZ - translingual	U 0105446
ZZ	ZZ - translingual	U 0226667
ZZ	ZZ - translingual	U 0226979
ZZ	ZZ - translingual	U.1260333
ZZ	ZZ - translingual	U.1290951
ZZ	ZZ - translingual	U.1394038
ZZ	ZZ - translingual	WAG.1278216
ZZ	ZZ - translingual	WAG.1444550
ZZ	ZZ - unidentified	WAG.1554262
ZZ	ZZ - unidentified Unidentified 'Chinese-like' characters	E00008912
ZZ	ZZ - translingual	E00120084
ZZ	ZZ - translingual	E00652972
ZZ	ZZ - translingual	E00660465
ZZ	ZZ - translingual	E00713995
ZZ	ZZ - translingual	E00720401
ZZ	ZZ - translingual	E00725537
ZZ	ZZ - translingual	E00733674
ZZ	ZZ - translingual	E00734490
ZZ	ZZ - translingual	EIG.1625
ZZ	ZZ - unidentified	EIG.2383
ZZ	ZZ - translingual	EIG.2701
ZZ	ZZ - translingual	EIG.2709
ZZ	ZZ - translingual	EIG.3012
ZZ	ZZ - translingual	EIG.3216
ZZ	ZZ - translingual	EIG.3402
ZZ	ZZ - translingual	EIG.3407
ZZ	ZZ - translingual	EIG.3703
ZZ	ZZ - translingual	EIG.4933
ZZ	ZZ - translingual	EIG.6835
ZZ	ZZ - translingual	EIG.6962
ZZ	ZZ - translingual	EIG.7263
ZZ	ZZ - translingual	EIG.7702
ZZ	ZZ - translingual	EIG.8137
ZZ	ZZ - translingual	EIG.8165
ZZ	ZZ - translingual	H.1067250
ZZ	ZZ - translingual	H.1077818
ZZ	ZZ - multiple LA + SV	HA.H0139461
ZZ	ZZ - unidentified	HA.H0157837
ZZ	ZZ - unidentified	HA.H0381680
ZZ	ZZ - translingual	HA.H1003478
ZZ	ZZ - translingual	HA.H1183598
ZZ	ZZ - multiple LA + DE	HA.H1283217
ZZ	ZZ - translingual	HA.H1366864
ZZ	ZZ - multiple EN + ZH	HA.H1740857
ZZ	ZZ - unidentified	HA.H3301205
ZZ	ZZ - translingual	HA.H3301689
ZZ	ZZ - translingual	HA.H3301752
ZZ	ZZ - translingual	HA.H9500314
ZZ	ZZ - translingual	HA.H9503400
ZZ	ZZ - translingual	HA.H9505188
ZZ	ZZ - translingual	K000773916
ZZ	ZZ - translingual	K000790497
ZZ	ZZ - translingual	K000957109
ZZ	ZZ - translingual	K001149552
ZZ	ZZ - translingual	K001227551
ZZ	ZZ - multiple NL + LA	BR0000005490349
ZZ	ZZ - translingual	BR0000005575718
ZZ	ZZ - translingual	BR0000005746989
ZZ	ZZ - unidentified	BR0000005783847
ZZ	ZZ - translingual	BR0000005784516
ZZ	ZZ - translingual	BR0000005787180
ZZ	ZZ - unidentified	BR0000005796816
ZZ	ZZ - translingual	BR0000005798049
ZZ	ZZ - unidentified	BR0000005849017
ZZ	ZZ - translingual	BR0000005857975
ZZ	ZZ - translingual	BR0000008906212
ZZ	ZZ - unidentified	BR0000013050016
ZZ	ZZ - unidentified	BR0000013078010
ZZ	ZZ - unidentified	BR0000013082581
ZZ	ZZ - translingual	BR0000013088668
ZZ	ZZ - translingual	BR0000013088675
ZZ	ZZ - translingual	BR0000013091231
ZZ	ZZ - translingual	BR0000013091422
ZZ	ZZ - translingual	BR0000013210731
ZZ	ZZ - translingual	BR0000013221577
ZZ	ZZ - translingual	BR0000013228736
ZZ	ZZ - translingual	BR0000013229016
ZZ	ZZ - unidentified	BR0000013308858
ZZ	ZZ - translingual	BR0000013309459
ZZ	ZZ - translingual	BR0000013311186
ZZ	ZZ - unidentified	BR0000013332617
ZZ	ZZ - translingual	BR0000013465728
ZZ	ZZ - translingual	BR0000013473167
ZZ	ZZ - translingual	BR0000013495312
ZZ	ZZ - translingual	BR0000013540012
ZZ	ZZ - translingual	BR0000013545291
ZZ	ZZ - translingual	BR0000013545314
ZZ	ZZ - translingual	BR0000021455698
ZZ	ZZ - translingual	BR0000024516112
ZZ	ZZ - unidentified	BR0000024937405
ZZ	ZZ - unidentified	BR0000025289800
ZZ	ZZ - unidentified	BR0000025289930
ZZ	ZZ - translingual	BR0000027579022V
ZZ	ZZ - unidentified	BR0000027579176V
ZZ	ZZ - unidentified Unidentified Balto-Finnic	TU251916
ZZ	ZZ - unidentified Unidentified Balto-Finnic	TU252836
ZZ	ZZ - unidentified	TU254644
ZZ	ZZ - unidentified Unidentified Balto-Finnic	TU254877
ZZ	ZZ - unidentified	TU255117
ZZ	ZZ - unidentified Unidentified Balto-Finnic	TU256479
ZZ	ZZ - translingual	TU256578
ZZ	ZZ - unidentified Unidentified Balto-Slavic	TU256926
ZZ	ZZ - unidentified Unidentified Balto-Finnic	TU260143
ZZ	ZZ - unidentified Unidentified Balto-Finnic	TU261362
ZZ	ZZ - unidentified Unidentified Balto-Finnic	TU262028
ZZ	ZZ - unidentified	TU262789
ZZ	ZZ - unidentified Unidentified Balto-Finnic	TU266127
ZZ	ZZ - unidentified Unidentified Balto-Finnic	TU266539
ZZ	ZZ - unidentified Unidentified Balto-Finnic	TU268150
ZZ	ZZ - multiple ET +EN	TU269504
ZZ	ZZ - unidentified Unidentified Balto-Finnic	TU270995
ZZ	ZZ - unidentified Unidentified Balto-Finnic	TU271167
ZZ	ZZ - unidentified Unidentified Balto-Finnic	TU271963
ZZ	ZZ - unidentified Unidentified Balto-Finnic	TU278158
ZZ	ZZ - unidentified	TU278640
ZZ	ZZ - unidentified Unidentified Balto-Finnic	TU301669
ZZ	ZZ - unidentified Unidentified Balto-Finnic	TU302809
ZZ	ZZ - unidentified Unidentified Balto-Finnic	TU303730
ZZ	ZZ - unidentified Unidentified Balto-Finnic	TU303840
ZZ	ZZ - unidentified Unidentified Balto-Finnic	TU304580
ZZ	ZZ - unidentified	TU304618
ZZ	ZZ - unidentified	TU304711
ZZ	ZZ - unidentified	TU305257
DE		B 10 0001197
DE		B 10 0001199
DE		B 10 0001200
DE		B 10 0001771
DE		B 10 0001772
DE		B 10 0002872
DE		B 10 0002874
DE		B 10 0003587
DE		B 10 0003590
DE		B 10 0003913
DE		B 10 0049341
DE		B 10 0057352
DE		B 10 0058356
DE		B 10 0067092
DE		B 10 0071110
DE		B 10 0072587
DE		B 10 0076683
DE		B 10 0079929
DE		B 10 0086012
DE		B 10 0086013
DE		B 10 0094275
DE		B 10 0096379
DE		B 10 0097463
DE		B 10 0124024
DE		B 10 0127165
DE		B 10 0158341
DE		B 10 0168497
DE		B 10 0170215
DE		B 10 0170216
DE		B 10 0173837
DE		B 10 0186945
DE		B 10 0186946
DE		B 10 0190438
DE		B 10 0190461
DE		B 10 0194226
DE		B 10 0209198
DE		B 10 0209206
DE		B 10 0209586
DE		B 10 0217359
DE		B 10 0218775
DE		B 10 0218777
DE		B 10 0218790
DE		B 10 0249662
DE		B 10 0249923
DE		B 10 0250963
DE		B 10 0253812
DE		B 10 0263620
DE		B 10 0271813
DE		B 10 0271815
DE		B 10 0272106
DE		B 10 0278180
DE		B 10 0293165
DE		B 10 0295747
DE		B 10 0341043
DE		B 10 0341044
DE		B 10 0355290
DE		B 10 0365014
DE		B 10 0393872
DE		B 10 0460004
DE		B 10 0463727
DE		B 10 0463742
DE		B 10 0506202
DE		B 10 0506209
DE		B 10 0534556
DE		B 10 0534561
DE		B 10 0553322
DE		B 10 0630168
DE		B 10 0715355
DE		B 10 0839883
DE		B 10 0847287
DE		B 10 0847290
DE		B 10 0847295
DE		B 10 0847309
DE		B 10 0847806
DE		B 10 0847808
DE		B 10 0847815
DE		B 10 0847842
DE		B 10 0847846
DE		B 10 0847847
DE		B 10 0848694
EN		B 10 0002520
EN		B 10 0002521
EN		B 10 0002884
EN		B 10 0003200
EN		B 10 0003448
EN		B 10 0003450
EN		B 10 0003463
EN		B 10 0003483
EN		B 10 0003484
EN		B 10 0003487
EN		B 10 0005500
EN		B 10 0030420
EN		B 10 0046042
EN		B 10 0049579
EN		B 10 0066610
EN		B 10 0069251
EN		B 10 0086706
EN		B 10 0088191
EN		B 10 0089444
EN		B 10 0089598
EN		B 10 0089768
EN		B 10 0114359
EN		B 10 0127220
EN		B 10 0157339
EN		B 10 0172760
EN		B 10 0172762
EN		B 10 0172769
EN		B 10 0172773
EN		B 10 0176994
EN		B 10 0177791
EN		B 10 0177802
EN		B 10 0184751
EN		B 10 0185596
EN		B 10 0190385
EN		B 10 0190397
EN		B 10 0190476
EN		B 10 0190534
EN		B 10 0209435
EN		B 10 0217760
EN		B 10 0218488
EN		B 10 0220914
EN		B 10 0241279
EN		B 10 0241565
EN		B 10 0242276
EN		B 10 0249671
EN		B 10 0260193
EN		B 10 0263614
EN		B 10 0271999
EN		B 10 0277122
EN		B 10 0278606
EN		B 10 0278843
EN		B 10 0279821
EN		B 10 0293085
EN		B 10 0326671
EN		B 10 0327000
EN		B 10 0355192
EN		B 10 0355271
EN		B 10 0367296
EN		B 10 0423785
EN		B 10 0460005
EN		B 10 0460007
EN		B 10 0517303
EN		B 10 1001999
ES		B 10 0030508
ES		B 10 0375227
ES		B 10 0385068
FR		B 10 0069205
FR		B 10 0121064
FR		B 10 0144869
FR		B 10 0185601
FR		B 10 0272166
FR		B 10 0460332
FR		B 10 0847849
IT		B 10 0360070
LA		B 10 0000390
LA		B 10 0001916
LA		B 10 0002198
LA		B 10 0002801
LA		B 10 0005607
LA		B 10 0005608
LA		B 10 0048963
LA		B 10 0048981
LA		B 10 0057440
LA		B 10 0068694
LA		B 10 0088192
LA		B 10 0093451
LA		B 10 0158719
LA		B 10 0217275
LA		B 10 0217762
LA		B 10 0238003
LA		B 10 0241029
LA		B 10 0241406
LA		B 10 0249826
LA		B 10 0253813
LA		B 10 0272774
LA		B 10 0375134
LA		B 10 0375135
LA		B 10 0375136
LA		B 10 0375247
LA		B 10 0841256
LA		B 10 0847813
PT		B 10 0005618
PT		B 10 0070040
PT		B 10 0312875
PT		B 10 0375137
PT		B 10 0375249
PT		B 10 0420761
PT		B 10 0423780
PT		B 10 0423781
PT		B 10 0467856
PT		B 20 0142848
RU		B 10 0088308
RU		B 10 0260195
ZZ	ZZ - translingual	B 10 0000389
ZZ	ZZ - unidentified	B 10 0002869
ZZ	ZZ - translingual	B 10 0261992
ZZ	ZZ - translingual	B 10 0261995
ZZ	ZZ - translingual	B 10 0383161
ZZ	ZZ - translingual	B 10 0527721
LA		B 10 0217122
EN		BM000954587
EN		BM001206098
EN		BM001205291
EN		BM001110306
