# Supplementary material for: A benchmark dataset of herbarium specimen images with label data
Source: Biodivers Data J. 2019 Feb 8;(7):e31817. doi: 10.3897/BDJ.7.e31817 (PMC6396854; doi:10.3897/BDJ.7.e31817)
Supplement: Supplementary material 3 — R script CSV files [file bdj-07-e31817-s003.zip › mapping metadata.csv]

terms	cat	index
basisOfRecord		1
scientificName	Taxon	2
taxonRank	Taxon	3
countryCode	Location	4
occurrenceID	Occurrence	5
catalogNumber	Occurrence	6
genus	Taxon	7
specificEpithet	Taxon	8
country	Location	9
year	Event	10
eventDate	Event	11
locality	Location	12
recordedBy	Occurrence	13
decimalLatitude	Location	14
decimalLongitude	Location	15
geodeticDatum	Location	16
setID	Custom	17
verbatimEventDate	Event	18
typeStatus	Identification	19
stateProvince	Location	20
identifiedBy	Identification	21
dateIdentified	Identification	22
continent	Location	23
identifier		24
month	Event	25
day	Event	26
county	Location	27
modified		28
recordNumber	Occurrence	29
habitat	Event	30
eventRemarks	Event	31
coordinateUncertaintyInMeters	Location	32
identificationRemarks	Identification	33
verbatimElevation	Location	34
otherCatalogNumbers	Occurrence	35
collectionID		36
rightsHolder		37
verbatimLocality	Location	38
language		39
datasetID		40
verbatimCoordinates	Location	41
scientificNameAuthorship	Taxon	42
kingdom	Taxon	43
phylum	Taxon	44
order	Taxon	45
family	Taxon	46
class	Taxon	47
infraspecificEpithet	Taxon	48
collectionCode		49
nomenclaturalCode	Taxon	50
higherClassification	Taxon	51
verbatimTaxonRank	Taxon	52
institutionCode		53
occurrenceRemarks	Occurrence	54
higherGeography	Location	55
municipality	Location	56
georeferenceProtocol	Location	57
fieldNumber	Event	58
locationRemarks	Location	59
islandGroup	Location	60
island	Location	61
taxonRemarks	Taxon	62
identificationQualifier	Identification	63
startDayOfYear	Event	64
sex	Occurrence	65
preparations	Occurrence	66
type		67
datasetName		68
informationWithheld		69
elevation	Location	70
elevationAccuracy	Location	71
fieldNotes	Event	72
institutionID		73
taxonomicStatus	Taxon	74
acceptedNameUsage	Taxon	75
references		76
eventID	Event	77
taxonID	Taxon	78
locationID	Location	79
identificationID	Identification	80
vernacularName	Taxon	81
verbatimCoordinateSystem	Location	82
ownerInstitutionCode		83
samplingProtocol	Event	84
minimumElevationInMeters	Location	85
maximumElevationInMeters	Location	86
verbatimDepth	Location	87
minimumDepthInMeters	Location	88
maximumDepthInMeters	Location	89
minimumDistanceAboveSurfaceInMeters	Location	90
maximumDistanceAboveSurfaceInMeters	Location	91
eventTime	Event	92
endDayOfYear	Event	93
occurrenceDetails	Custom	94
coordinatePrecision	Location	95
waterBody	Location	96
identificationVerificationStatus	Identification	97
identificationReferences	Identification	98
canonicalName	Custom	99
organismRemarks	Organism	100
establishmentMeans	Occurrence	101
relationshipRemarks	ResourceRelationship	102
measurementRemarks	MeasurementOrFact	103
verbatimRecordedBy	Custom	104
verbatimLongitude	Location	105
verbatimLatitude	Location	106
georeferenceRemarks	Location	107
languageRemarks	Custom	109
