# Supplementary material for: A benchmark dataset of herbarium specimen images with label data
Source: Biodivers Data J. 2019 Feb 8;(7):e31817. doi: 10.3897/BDJ.7.e31817 (PMC6396854; doi:10.3897/BDJ.7.e31817)
Supplement: Supplementary material 3 — R script CSV files [file bdj-07-e31817-s003.zip › sample set Edinburgh.csv]

occurrenceid	countrycode	year	catalognumber	typestatus
http://data.rbge.org.uk/herb/E00279745	US	1900	E00279745	ISOTYPE
http://data.rbge.org.uk/herb/E00062704	PG	1908	E00062704	ISOTYPE
http://data.rbge.org.uk/herb/E00049917	CZ	1904	E00049917	ISOTYPE
http://data.rbge.org.uk/herb/E00393636	IN	1824	E00393636	SYNTYPE
http://data.rbge.org.uk/herb/E00275837	CN	1898	E00275837	SYNTYPE
http://data.rbge.org.uk/herb/E00386021	TR	1898	E00386021	TYPE
http://data.rbge.org.uk/herb/E00049052	US	1787	E00049052	ISOTYPE
http://data.rbge.org.uk/herb/E00049253	ID	1830	E00049253	ISOTYPE
http://data.rbge.org.uk/herb/E00513937	ET	1863	E00513937	ISOTYPE
http://data.rbge.org.uk/herb/E00062538	MY	1962	E00062538	HOLOTYPE
http://data.rbge.org.uk/herb/E00438256	MY	1895	E00438256	ISOTYPE
http://data.rbge.org.uk/herb/E00259663	BO	1928	E00259663	ISOTYPE
http://data.rbge.org.uk/herb/E00248860	AF	1967	E00248860	ISOTYPE
http://data.rbge.org.uk/herb/E00718757	TZ	1899	E00718757	ISOTYPE
http://data.rbge.org.uk/herb/E00196233	ZA	1895	E00196233	ISOTYPE
http://data.rbge.org.uk/herb/E00393090	MY	1936	E00393090	ISOTYPE
http://data.rbge.org.uk/herb/E00414415	JM	1874	E00414415	TYPE
http://data.rbge.org.uk/herb/E00001162	CN	1919	E00001162	HOLOTYPE
http://data.rbge.org.uk/herb/E00016304	GR	1950	E00016304	ISOTYPE
http://data.rbge.org.uk/herb/E00749031	MY	1967	E00749031	HOLOTYPE
http://data.rbge.org.uk/herb/E00438365	GR	1857	E00438365	TYPE
http://data.rbge.org.uk/herb/E00675821	AU	1802	E00675821	ISOLECTOTYPE
http://data.rbge.org.uk/herb/E00024667	CN	1924	E00024667	ISOTYPE
http://data.rbge.org.uk/herb/E00507154	SA	1836	E00507154	ISOLECTOTYPE
http://data.rbge.org.uk/herb/E00296987	CO	1898	E00296987	ISOTYPE
http://data.rbge.org.uk/herb/E00202326	PG	1983	E00202326	HOLOTYPE
http://data.rbge.org.uk/herb/E00193598	ZA	1980	E00193598	HOLOTYPE
http://data.rbge.org.uk/herb/E00214999	ID	2004	E00214999	ISOTYPE
http://data.rbge.org.uk/herb/E00634304	VN	2011	E00634304	HOLOTYPE
http://data.rbge.org.uk/herb/E00193585	ZA	1983	E00193585	ISOTYPE
http://data.rbge.org.uk/herb/E00385305	YE	1981	E00385305	ISOTYPE
http://data.rbge.org.uk/herb/E00679622	CM	1997	E00679622	ISOTYPE
http://data.rbge.org.uk/herb/E00327881	EC	1979	E00327881	ISOTYPE
http://data.rbge.org.uk/herb/E00502324	ID	2009	E00502324	HOLOTYPE
http://data.rbge.org.uk/herb/E00246564	LA	2005	E00246564	HOLOTYPE
http://data.rbge.org.uk/herb/E00531143	PA	1974	E00531143	HOLOTYPE
http://data.rbge.org.uk/herb/E00346112	CN	1981	E00346112	SYNTYPE
http://data.rbge.org.uk/herb/E00058993		1994	E00058993	ISOTYPE
http://data.rbge.org.uk/herb/E00062569	MY	1977	E00062569	HOLOTYPE
http://data.rbge.org.uk/herb/E00455012	GB	1980	E00455012	PARATYPE
http://data.rbge.org.uk/herb/E00071177	IR	1975	E00071177	HOLOTYPE
http://data.rbge.org.uk/herb/E00205205	ES	1974	E00205205	ISOTYPE
http://data.rbge.org.uk/herb/E00465106	AU	1975	E00465106	HOLOTYPE
http://data.rbge.org.uk/herb/E00260931	ID	2007	E00260931	ISOTYPE
http://data.rbge.org.uk/herb/E00128162	TR	1989	E00128162	ISOTYPE
http://data.rbge.org.uk/herb/E00456297	GB	1992	E00456297	HOLOTYPE
http://data.rbge.org.uk/herb/E00026850	ZA	1989	E00026850	ISOTYPE
http://data.rbge.org.uk/herb/E00413597	IR	1976	E00413597	ISOTYPE
http://data.rbge.org.uk/herb/E00177150	BN	1991	E00177150	ISOTYPE
http://data.rbge.org.uk/herb/E00239279	YE	1999	E00239279	HOLOTYPE
http://data.rbge.org.uk/herb/E00390104	GB	1995	E00390104
http://data.rbge.org.uk/herb/E00704451	GB	1975	E00704451
http://data.rbge.org.uk/herb/E00424650	GB	1978	E00424650
http://data.rbge.org.uk/herb/E00423216	GB	2009	E00423216
http://data.rbge.org.uk/herb/E00146845	GB	1983	E00146845
http://data.rbge.org.uk/herb/E00629584	GB	1983	E00629584
http://data.rbge.org.uk/herb/E00668953	GB	2013	E00668953
http://data.rbge.org.uk/herb/E00423198	GB	2009	E00423198
http://data.rbge.org.uk/herb/E00734490	GB	1973	E00734490
http://data.rbge.org.uk/herb/E00733674	GB	1980	E00733674
http://data.rbge.org.uk/herb/E00725537	GB	1973	E00725537
http://data.rbge.org.uk/herb/E00668525	GB	2012	E00668525
http://data.rbge.org.uk/herb/E00669014	GB	2013	E00669014
http://data.rbge.org.uk/herb/E00713940	GB	1982	E00713940
http://data.rbge.org.uk/herb/E00713766	GB	1982	E00713766
http://data.rbge.org.uk/herb/E00629555	GB	1983	E00629555
http://data.rbge.org.uk/herb/E00734277	GB	1982	E00734277
http://data.rbge.org.uk/herb/E00639834	GB	2007	E00639834
http://data.rbge.org.uk/herb/E00570050	GB	2011	E00570050
http://data.rbge.org.uk/herb/E00423534	GB	2009	E00423534
http://data.rbge.org.uk/herb/E00720401	GB	1993	E00720401
http://data.rbge.org.uk/herb/E00639946	GB	2012	E00639946
http://data.rbge.org.uk/herb/E00668974	GB	2013	E00668974
http://data.rbge.org.uk/herb/E00423191	GB	2009	E00423191
http://data.rbge.org.uk/herb/E00714013	GB	1975	E00714013
http://data.rbge.org.uk/herb/E00718160	GB	1952	E00718160
http://data.rbge.org.uk/herb/E00734317	GB	1964	E00734317
http://data.rbge.org.uk/herb/E00369537	GB	1828	E00369537
http://data.rbge.org.uk/herb/E00703514	GB	1852	E00703514
http://data.rbge.org.uk/herb/E00713995	GB	1968	E00713995
http://data.rbge.org.uk/herb/E00317162	GB	1811	E00317162
http://data.rbge.org.uk/herb/E00431314	GB	1840	E00431314
http://data.rbge.org.uk/herb/E00720347	GB	1966	E00720347
http://data.rbge.org.uk/herb/E00718331	GB	1967	E00718331
http://data.rbge.org.uk/herb/E00734929	GB	1880	E00734929
http://data.rbge.org.uk/herb/E00659505	GB	1969	E00659505
http://data.rbge.org.uk/herb/E00625536	GB	1901	E00625536
http://data.rbge.org.uk/herb/E00713634	GB	1967	E00713634
http://data.rbge.org.uk/herb/E00652940	GB	1969	E00652940
http://data.rbge.org.uk/herb/E00074915	GB	1936	E00074915
http://data.rbge.org.uk/herb/E00662560	GB	1849	E00662560
http://data.rbge.org.uk/herb/E00660465	GB	1845	E00660465
http://data.rbge.org.uk/herb/E00652972	GB	1879	E00652972
http://data.rbge.org.uk/herb/E00298588	GB	1810	E00298588
http://data.rbge.org.uk/herb/E00433664	GB	1955	E00433664
http://data.rbge.org.uk/herb/E00432481	GB	1844	E00432481
http://data.rbge.org.uk/herb/E00731318	GB	1962	E00731318
http://data.rbge.org.uk/herb/E00431342	GB	1838	E00431342
http://data.rbge.org.uk/herb/E00704498	GB	1827	E00704498
http://data.rbge.org.uk/herb/E00662570	GB	1967	E00662570
http://data.rbge.org.uk/herb/E00234693	CN	1914	E00234693
http://data.rbge.org.uk/herb/E00413240	CN	1897	E00413240
http://data.rbge.org.uk/herb/E00141058	CN	1997	E00141058
http://data.rbge.org.uk/herb/E00135134	CN		E00135134
http://data.rbge.org.uk/herb/E00065427	CN	1996	E00065427
http://data.rbge.org.uk/herb/E00633257	CN		E00633257
http://data.rbge.org.uk/herb/E00024823	CN	1936	E00024823
http://data.rbge.org.uk/herb/E00633212	CN		E00633212
http://data.rbge.org.uk/herb/E00236008	CN	1923	E00236008
http://data.rbge.org.uk/herb/E00134537	CN	1997	E00134537
http://data.rbge.org.uk/herb/E00216887	CN		E00216887
http://data.rbge.org.uk/herb/E00113189	CN	1997	E00113189
http://data.rbge.org.uk/herb/E00087185	CN	1916	E00087185
http://data.rbge.org.uk/herb/E00105239	CN	1938	E00105239
http://data.rbge.org.uk/herb/E00134418	CN	1997	E00134418
http://data.rbge.org.uk/herb/E00247341	CN	1932	E00247341
http://data.rbge.org.uk/herb/E00414426	CN		E00414426
http://data.rbge.org.uk/herb/E00094197	CN	1925	E00094197
http://data.rbge.org.uk/herb/E00746890	CN	1995	E00746890
http://data.rbge.org.uk/herb/E00208446	CN	1996	E00208446
http://data.rbge.org.uk/herb/E00486318	CN		E00486318
http://data.rbge.org.uk/herb/E00386254	CN	1937	E00386254
http://data.rbge.org.uk/herb/E00275775	CN		E00275775
http://data.rbge.org.uk/herb/E00015458	CN		E00015458
http://data.rbge.org.uk/herb/E00228295	CN	1931	E00228295
http://data.rbge.org.uk/herb/E00064237	CN	1996	E00064237
http://data.rbge.org.uk/herb/E00211120	CN	1938	E00211120
http://data.rbge.org.uk/herb/E00020889	CN	1930	E00020889
http://data.rbge.org.uk/herb/E00065926	CN	1996	E00065926
http://data.rbge.org.uk/herb/E00184113	CN		E00184113
http://data.rbge.org.uk/herb/E00284633	CN		E00284633
http://data.rbge.org.uk/herb/E00346427	CN		E00346427
http://data.rbge.org.uk/herb/E00417662	CN		E00417662
http://data.rbge.org.uk/herb/E00117382	CN		E00117382
http://data.rbge.org.uk/herb/E00072327	CN	1938	E00072327
http://data.rbge.org.uk/herb/E00263609	CN	2005	E00263609
http://data.rbge.org.uk/herb/E00087190	CN		E00087190
http://data.rbge.org.uk/herb/E00059670	CN	1996	E00059670
http://data.rbge.org.uk/herb/E00693937	CN		E00693937
http://data.rbge.org.uk/herb/E00147435	CN		E00147435
http://data.rbge.org.uk/herb/E00120460	CN		E00120460
http://data.rbge.org.uk/herb/E00759729	CN		E00759729
http://data.rbge.org.uk/herb/E00417668	CN	1897	E00417668
http://data.rbge.org.uk/herb/E00137807	CN	1997	E00137807
http://data.rbge.org.uk/herb/E00792879	CN		E00792879
http://data.rbge.org.uk/herb/E00762441	CN		E00762441
http://data.rbge.org.uk/herb/E00149946	CN		E00149946
http://data.rbge.org.uk/herb/E00026748	CN	1994	E00026748
http://data.rbge.org.uk/herb/E00209246	CN		E00209246
http://data.rbge.org.uk/herb/E00771642	CN	2005	E00771642
http://data.rbge.org.uk/herb/E00327741	CN	1933	E00327741
http://data.rbge.org.uk/herb/E00064383	CN	1996	E00064383
http://data.rbge.org.uk/herb/E00275458	CN		E00275458
http://data.rbge.org.uk/herb/E00691340	CN		E00691340
http://data.rbge.org.uk/herb/E00112411	CN	1938	E00112411
http://data.rbge.org.uk/herb/E00190030	CN	1993	E00190030
http://data.rbge.org.uk/herb/E00643266	CN	2002	E00643266
http://data.rbge.org.uk/herb/E00346124	CN	1902	E00346124
http://data.rbge.org.uk/herb/E00531689	CN	2006	E00531689
http://data.rbge.org.uk/herb/E00657373	CN	2006	E00657373
http://data.rbge.org.uk/herb/E00502283	CN		E00502283
http://data.rbge.org.uk/herb/E00696463	CN	2004	E00696463
http://data.rbge.org.uk/herb/E00120084	CN		E00120084
http://data.rbge.org.uk/herb/E00268379	CN	2000	E00268379
http://data.rbge.org.uk/herb/E00024816	CN		E00024816
http://data.rbge.org.uk/herb/E00189317	CN	1995	E00189317
http://data.rbge.org.uk/herb/E00067488	CN		E00067488
http://data.rbge.org.uk/herb/E00289691	CN		E00289691
http://data.rbge.org.uk/herb/E00284661	CN	1899	E00284661
http://data.rbge.org.uk/herb/E00209332	CN	1938	E00209332
http://data.rbge.org.uk/herb/E00015443	CN		E00015443
http://data.rbge.org.uk/herb/E00771555	CN	2004	E00771555
http://data.rbge.org.uk/herb/E00147544	CN		E00147544
http://data.rbge.org.uk/herb/E00315011	CN		E00315011
http://data.rbge.org.uk/herb/E00144488	CN		E00144488
http://data.rbge.org.uk/herb/E00117381	CN		E00117381
http://data.rbge.org.uk/herb/E00008912	CN		E00008912
http://data.rbge.org.uk/herb/E00167973	CN	1993	E00167973
http://data.rbge.org.uk/herb/E00702463	CN		E00702463
http://data.rbge.org.uk/herb/E00633117	CN		E00633117
http://data.rbge.org.uk/herb/E00065282	CN		E00065282
http://data.rbge.org.uk/herb/E00065413	CN	1996	E00065413
http://data.rbge.org.uk/herb/E00088095	CN	1996	E00088095
http://data.rbge.org.uk/herb/E00389799	CN		E00389799
http://data.rbge.org.uk/herb/E00127288	CN	1934	E00127288
http://data.rbge.org.uk/herb/E00024129	CN		E00024129
http://data.rbge.org.uk/herb/E00286028	CN	1928	E00286028
http://data.rbge.org.uk/herb/E00024048	CN		E00024048
http://data.rbge.org.uk/herb/E00064130	CN	1996	E00064130
http://data.rbge.org.uk/herb/E00209241	CN	1914	E00209241
http://data.rbge.org.uk/herb/E00205836	CN	1998	E00205836
http://data.rbge.org.uk/herb/E00696312	CN	2005	E00696312
http://data.rbge.org.uk/herb/E00016420	CN	1917	E00016420
http://data.rbge.org.uk/herb/E00073048	CN	1991	E00073048
http://data.rbge.org.uk/herb/E00392893	CN	1932	E00392893
http://data.rbge.org.uk/herb/E00287662	CN	2006	E00287662
http://data.rbge.org.uk/herb/E00209175	CN	1938	E00209175
http://data.rbge.org.uk/herb/E00693571	CN	1985	E00693571
http://data.rbge.org.uk/herb/E00633154	CN		E00633154
http://data.rbge.org.uk/herb/E00074392	CN		E00074392
