# Supplementary material for: A benchmark dataset of herbarium specimen images with label data
Source: Biodivers Data J. 2019 Feb 8;(7):e31817. doi: 10.3897/BDJ.7.e31817 (PMC6396854; doi:10.3897/BDJ.7.e31817)
Supplement: Supplementary material 3 — R script CSV files [file bdj-07-e31817-s003.zip › sample set Kew.csv]

occurrenceid	countrycode	year	catalognumber	typestatus
http://specimens.kew.org/herbarium/K000555694	ZA	1957	K000555694	HOLOTYPE
http://specimens.kew.org/herbarium/K000199360	MU	1928	K000199360	HOLOTYPE
http://specimens.kew.org/herbarium/K000802968	CN	1928	K000802968	ISOSYNTYPE
http://specimens.kew.org/herbarium/K000432519	GY	1937	K000432519	ISOTYPE
http://specimens.kew.org/herbarium/K000772682	TR	1957	K000772682	ISOTYPE
http://specimens.kew.org/herbarium/K000692868	TR	1954	K000692868	ISOTYPE
http://specimens.kew.org/herbarium/K000099015	MX	1892	K000099015	HOLOTYPE
http://specimens.kew.org/herbarium/K000345684	KE	1950	K000345684	HOLOTYPE
http://specimens.kew.org/herbarium/K000311023	ET	1838	K000311023	ISOTYPE
http://specimens.kew.org/herbarium/K000536956	PE	1923	K000536956	ISOTYPE
http://specimens.kew.org/herbarium/K000232911		1907	K000232911	HOLOTYPE
http://specimens.kew.org/herbarium/K000237156	MY	1931	K000237156	ISOTYPE
http://specimens.kew.org/herbarium/K000587145	GY	1944	K000587145	ISOTYPE
http://specimens.kew.org/herbarium/K000414594		1879	K000414594	SYNTYPE
http://specimens.kew.org/herbarium/K000252298	TZ	1964	K000252298	ISOTYPE
http://specimens.kew.org/herbarium/K000363593	ZA	1827	K000363593	ISOTYPE
http://specimens.kew.org/herbarium/K000234241	MG	1928	K000234241	ISOTYPE
http://specimens.kew.org/herbarium/K000470252	VE	1964	K000470252	ISOTYPE
http://specimens.kew.org/herbarium/K000335073	IN	1849	K000335073	SYNTYPE
http://specimens.kew.org/herbarium/K000644766	TH	1926	K000644766	ISOTYPE
http://specimens.kew.org/herbarium/K000640239	GY	1884	K000640239	PARATYPE
http://specimens.kew.org/herbarium/K000671318		1960	K000671318	PARATYPE
http://specimens.kew.org/herbarium/K000763522	PG	1959	K000763522	ISOTYPE
http://specimens.kew.org/herbarium/K000900500	MY	1947	K000900500	HOLOTYPE
http://specimens.kew.org/herbarium/K001056973	NC	1970	K001056973	ISOTYPE
http://specimens.kew.org/herbarium/K000321250	UG	1971	K000321250	HOLOTYPE
http://specimens.kew.org/herbarium/K001044911	MY	1971	K001044911	HOLOTYPE
http://specimens.kew.org/herbarium/K000821741	AU	1996	K000821741	ISOTYPE
http://specimens.kew.org/herbarium/K000821274	AU	1990	K000821274	ISOTYPE
http://specimens.kew.org/herbarium/K000830619	BN	1991	K000830619	HOLOTYPE
http://specimens.kew.org/herbarium/K000049450	MW	1977	K000049450	ISOTYPE
http://specimens.kew.org/herbarium/K000263710	GA	1991	K000263710	ISOTYPE
http://specimens.kew.org/herbarium/K000543516	AU	2008	K000543516	ISOTYPE
http://specimens.kew.org/herbarium/K000290665	ID	1984	K000290665	HOLOTYPE
http://specimens.kew.org/herbarium/K000461241	CM	1996	K000461241	HOLOTYPE
http://specimens.kew.org/herbarium/K000528885	BR	1977	K000528885	ISOTYPE
http://specimens.kew.org/herbarium/K000858636	AU	1991	K000858636	ISOTYPE
http://specimens.kew.org/herbarium/K000500447	PE	1981	K000500447	ISOTYPE
http://specimens.kew.org/herbarium/K000290816	MY	1981	K000290816	ISOTYPE
http://specimens.kew.org/herbarium/K000761994	PG	1972	K000761994	ISOTYPE
http://specimens.kew.org/herbarium/K000573362	BR	1988	K000573362	ISOTYPE
http://specimens.kew.org/herbarium/K000264066	BO	1988	K000264066	ISOTYPE
http://specimens.kew.org/herbarium/K000025814	CM	1995	K000025814	HOLOTYPE
http://specimens.kew.org/herbarium/K000207860	PG	1972	K000207860	HOLOTYPE
http://specimens.kew.org/herbarium/K000242782	KE	1971	K000242782	HOLOTYPE
http://specimens.kew.org/herbarium/K000433199	CO	1988	K000433199	ISOTYPE
http://specimens.kew.org/herbarium/K000095578	BR	1995	K000095578	ISOLECTOTYPE
http://specimens.kew.org/herbarium/K000406288	MU	1975	K000406288	HOLOTYPE
http://specimens.kew.org/herbarium/K000488151	BR	1988	K000488151	ISOTYPE
http://specimens.kew.org/herbarium/K000256371		1975	K000256371	ISOTYPE
http://specimens.kew.org/herbarium/K000914327	GB	2008	K000914327
http://specimens.kew.org/herbarium/K000914265	GB	2009	K000914265
http://specimens.kew.org/herbarium/K000914636	GB	2015	K000914636
http://specimens.kew.org/herbarium/K000914396	GB	2009	K000914396
http://specimens.kew.org/herbarium/K000914104	GB	2008	K000914104
http://specimens.kew.org/herbarium/K000914449	GB	2011	K000914449
http://specimens.kew.org/herbarium/K000914505	GB	2009	K000914505
http://specimens.kew.org/herbarium/K000914310	GB	2008	K000914310
http://specimens.kew.org/herbarium/K000914207	GB	2011	K000914207
http://specimens.kew.org/herbarium/K000914401	GB	2008	K000914401
http://specimens.kew.org/herbarium/K000914264	GB	2008	K000914264
http://specimens.kew.org/herbarium/K000914223	GB	2009	K000914223
http://specimens.kew.org/herbarium/K001169206	GB	1981	K001169206
http://specimens.kew.org/herbarium/K001171041	GB	1980	K001171041
http://specimens.kew.org/herbarium/K000914131	GB	2008	K000914131
http://specimens.kew.org/herbarium/K000914238	GB	2008	K000914238
http://specimens.kew.org/herbarium/K000914088	GB	2008	K000914088
http://specimens.kew.org/herbarium/K000914517	GB	2004	K000914517
http://specimens.kew.org/herbarium/K000773252	GB	2000	K000773252
http://specimens.kew.org/herbarium/K000914187	GB	2008	K000914187
http://specimens.kew.org/herbarium/K001171093	GB	1980	K001171093
http://specimens.kew.org/herbarium/K000914550	GB	2009	K000914550
http://specimens.kew.org/herbarium/K001169205	GB	1981	K001169205
http://specimens.kew.org/herbarium/K001169172	GB	1981	K001169172
http://specimens.kew.org/herbarium/K000914107	GB	2008	K000914107
http://specimens.kew.org/herbarium/K000773906	GB	1940	K000773906
http://specimens.kew.org/herbarium/K000773624	GB	1877	K000773624
http://specimens.kew.org/herbarium/K000790557	GB	1933	K000790557
http://specimens.kew.org/herbarium/K000790598	GB	1958	K000790598
http://specimens.kew.org/herbarium/K001168566	GB	1969	K001168566
http://specimens.kew.org/herbarium/K000773231	GB	1950	K000773231
http://specimens.kew.org/herbarium/K000790887	GB	1948	K000790887
http://specimens.kew.org/herbarium/K000790247	GB	1902	K000790247
http://specimens.kew.org/herbarium/K000790497	GB	1888	K000790497
http://specimens.kew.org/herbarium/K001150913	GB	1950	K001150913
http://specimens.kew.org/herbarium/K000773064	GB	1932	K000773064
http://specimens.kew.org/herbarium/K000790059	GB	1937	K000790059
http://specimens.kew.org/herbarium/K001151015	GB	1926	K001151015
http://specimens.kew.org/herbarium/K000773108	GB	1956	K000773108
http://specimens.kew.org/herbarium/K000773916	GB	1898	K000773916
http://specimens.kew.org/herbarium/K000773177	GB	1886	K000773177
http://specimens.kew.org/herbarium/K000912136	GB	1905	K000912136
http://specimens.kew.org/herbarium/K000790215	GB	1930	K000790215
http://specimens.kew.org/herbarium/K000203580	GB	1890	K000203580
http://specimens.kew.org/herbarium/K000790780	GB	1948	K000790780
http://specimens.kew.org/herbarium/K000773283	GB	1902	K000773283
http://specimens.kew.org/herbarium/K001145702	GB	1916	K001145702
http://specimens.kew.org/herbarium/K000653715	GB	1902	K000653715
http://specimens.kew.org/herbarium/K000912223	GB	1902	K000912223
http://specimens.kew.org/herbarium/K000811192	GB	1902	K000811192
http://specimens.kew.org/herbarium/K001190001	BR		K001190001
http://specimens.kew.org/herbarium/K000487165	BR		K000487165
http://specimens.kew.org/herbarium/K001092810	BR		K001092810
http://specimens.kew.org/herbarium/K000529347	BR		K000529347
http://specimens.kew.org/herbarium/K001139700	BR	1971	K001139700
http://specimens.kew.org/herbarium/K000807066	BR		K000807066
http://specimens.kew.org/herbarium/K001107550	BR		K001107550
http://specimens.kew.org/herbarium/K000834504	BR	1996	K000834504
http://specimens.kew.org/herbarium/K001031711	BR	1962	K001031711
http://specimens.kew.org/herbarium/K000013094	BR	1991	K000013094
http://specimens.kew.org/herbarium/K001225176	BR		K001225176
http://specimens.kew.org/herbarium/K001274731	BR		K001274731
http://specimens.kew.org/herbarium/K001049375	BR	1968	K001049375
http://specimens.kew.org/herbarium/K001204287	BR	2004	K001204287
http://specimens.kew.org/herbarium/K000931492	BR		K000931492
http://specimens.kew.org/herbarium/K000054541	BR		K000054541
http://specimens.kew.org/herbarium/K001227551	BR		K001227551
http://specimens.kew.org/herbarium/K000572855	BR		K000572855
http://specimens.kew.org/herbarium/K000833124	BR	1964	K000833124
http://specimens.kew.org/herbarium/K001203456	BR	1966	K001203456
http://specimens.kew.org/herbarium/K000996615	BR		K000996615
http://specimens.kew.org/herbarium/K001218982	BR		K001218982
http://specimens.kew.org/herbarium/K000931304	BR	2007	K000931304
http://specimens.kew.org/herbarium/K001135546	BR	1964	K001135546
http://specimens.kew.org/herbarium/K000344568	BR	1987	K000344568
http://specimens.kew.org/herbarium/K000945563	BR		K000945563
http://specimens.kew.org/herbarium/K000056070	BR	1996	K000056070
http://specimens.kew.org/herbarium/K000807303	BR	1965	K000807303
http://specimens.kew.org/herbarium/K000095866	BR		K000095866
http://specimens.kew.org/herbarium/K000447642	BR	2007	K000447642
http://specimens.kew.org/herbarium/K000056711	BR	1980	K000056711
http://specimens.kew.org/herbarium/K001225446	BR		K001225446
http://specimens.kew.org/herbarium/K001207771	BR	1950	K001207771
http://specimens.kew.org/herbarium/K001136340	BR		K001136340
http://specimens.kew.org/herbarium/K000096032	BR		K000096032
http://specimens.kew.org/herbarium/K001137232	BR		K001137232
http://specimens.kew.org/herbarium/K000921336	BR		K000921336
http://specimens.kew.org/herbarium/K000841990	BR	1966	K000841990
http://specimens.kew.org/herbarium/K000879910	BR	1968	K000879910
http://specimens.kew.org/herbarium/K000533995	BR		K000533995
http://specimens.kew.org/herbarium/K000913070	BR		K000913070
http://specimens.kew.org/herbarium/K001211914	BR	1991	K001211914
http://specimens.kew.org/herbarium/K001199318	BR		K001199318
http://specimens.kew.org/herbarium/K000996618	BR	1827	K000996618
http://specimens.kew.org/herbarium/K000964719	BR	1933	K000964719
http://specimens.kew.org/herbarium/K000944863	BR		K000944863
http://specimens.kew.org/herbarium/K001203450	BR		K001203450
http://specimens.kew.org/herbarium/K000947758	BR	1950	K000947758
http://specimens.kew.org/herbarium/K000018358	BR	1974	K000018358
http://specimens.kew.org/herbarium/K000864487	BR		K000864487
http://specimens.kew.org/herbarium/K000731378	BR	1976	K000731378
http://specimens.kew.org/herbarium/K000930539	BR	1968	K000930539
http://specimens.kew.org/herbarium/K001209032	BR	1992	K001209032
http://specimens.kew.org/herbarium/K001071525	BR	1942	K001071525
http://specimens.kew.org/herbarium/K000956905	BR		K000956905
http://specimens.kew.org/herbarium/K000941566	BR		K000941566
http://specimens.kew.org/herbarium/K001058213	BR	1993	K001058213
http://specimens.kew.org/herbarium/K001048710	BR	1992	K001048710
http://specimens.kew.org/herbarium/K001207911	BR		K001207911
http://specimens.kew.org/herbarium/K000997388	BR	1966	K000997388
http://specimens.kew.org/herbarium/K000602401	BR		K000602401
http://specimens.kew.org/herbarium/K001102490	BR	1971	K001102490
http://specimens.kew.org/herbarium/K000485895	BR		K000485895
http://specimens.kew.org/herbarium/K000533059	BR		K000533059
http://specimens.kew.org/herbarium/K000954210	BR		K000954210
http://specimens.kew.org/herbarium/K000835886	BR		K000835886
http://specimens.kew.org/herbarium/K001149552	BR		K001149552
http://specimens.kew.org/herbarium/K000839191	BR	1972	K000839191
http://specimens.kew.org/herbarium/K000946331	BR	1964	K000946331
http://specimens.kew.org/herbarium/K000908169	BR	1968	K000908169
http://specimens.kew.org/herbarium/K000001916	BR	1994	K000001916
http://specimens.kew.org/herbarium/K000957109	BR		K000957109
http://specimens.kew.org/herbarium/K000996455	BR	1902	K000996455
http://specimens.kew.org/herbarium/K000965982	BR	1931	K000965982
http://specimens.kew.org/herbarium/K000828739	BR	1961	K000828739
http://specimens.kew.org/herbarium/K000931764	BR	1928	K000931764
http://specimens.kew.org/herbarium/K000096528	BR		K000096528
http://specimens.kew.org/herbarium/K001100358	BR	2006	K001100358
http://specimens.kew.org/herbarium/K001046329	BR	1960	K001046329
http://specimens.kew.org/herbarium/K001055317	BR		K001055317
http://specimens.kew.org/herbarium/K000851624	BR	1976	K000851624
http://specimens.kew.org/herbarium/K000189553	BR	1977	K000189553
http://specimens.kew.org/herbarium/K001106018	BR	1965	K001106018
http://specimens.kew.org/herbarium/K000841159	BR	1995	K000841159
http://specimens.kew.org/herbarium/K000972878	BR		K000972878
http://specimens.kew.org/herbarium/K000876695	BR		K000876695
http://specimens.kew.org/herbarium/K000643211	BR		K000643211
http://specimens.kew.org/herbarium/K000837269	BR	1984	K000837269
http://specimens.kew.org/herbarium/K000913925	BR	1930	K000913925
http://specimens.kew.org/herbarium/K001054528	BR	1964	K001054528
http://specimens.kew.org/herbarium/K000982406	BR		K000982406
http://specimens.kew.org/herbarium/K000530784	BR		K000530784
http://specimens.kew.org/herbarium/K001075217	BR	1965	K001075217
http://specimens.kew.org/herbarium/K000330542	BR		K000330542
http://specimens.kew.org/herbarium/K001206129	BR	1996	K001206129
http://specimens.kew.org/herbarium/K000988576	BR	1943	K000988576
http://specimens.kew.org/herbarium/K000972625	BR		K000972625
http://specimens.kew.org/herbarium/K000839121	BR	1970	K000839121
http://specimens.kew.org/herbarium/K000954129	BR		K000954129
http://specimens.kew.org/herbarium/K000851935	BR		K000851935
