# Supplementary material for: A benchmark dataset of herbarium specimen images with label data
Source: Biodivers Data J. 2019 Feb 8;(7):e31817. doi: 10.3897/BDJ.7.e31817 (PMC6396854; doi:10.3897/BDJ.7.e31817)
Supplement: Supplementary material 3 — R script CSV files [file bdj-07-e31817-s003.zip › sample set London.csv]

barcode
BM000521570
BM000521577
BM000521903
BM000583717
BM000617818
BM000668630
BM000775431
BM000796649
BM000798595
BM000798777
BM000799936
BM000810980
BM000842241
BM000900485
BM000903857
BM000936708
BM000940953
BM000944600
BM000945543
BM000949977
BM000956463
BM001035803
BM001041597
BM001066246
BM001122162
BM000075813
BM000500117
BM000501121
BM000517025
BM000521755
BM000521866
BM000522091
BM000546829
BM000547082
BM000551636
BM000574146
BM000648870
BM000852784
BM000877097
BM000884432
BM000937599
BM000945885
BM000946465
BM000951643
BM000953729
BM000964660
BM001022812
BM001066071
BM001067804
BM001106162
BM000625315
BM000625345
BM000625363
BM000644348
BM000954587
BM000782322
BM000782325
BM000815211
BM000908904
BM000939135
BM000954657
BM001003037
BM001003960
BM001110306
BM001037125
BM001037513
BM001037784
BM001037869
BM001057219
BM001057259
BM001057340
BM001060251
BM001072191
BM001128561
BM001138898
BM000900373
BM000909966
BM000913966
BM000942792
BM000942847
BM000942848
BM000942905
BM000942913
BM000942914
BM000942945
BM001036769
BM001036771
BM001074360
BM001191784
BM001191785
BM001202010
BM001202065
BM001202113
BM001202160
BM001202191
BM001202200
BM001202229
BM001202259
BM001202270
BM001202277
BM000619481
BM000773782
BM000846256
BM000846262
BM000846278
BM000846303
BM000846319
BM000846329
BM000846347
BM000846361
BM000846363
BM000846372
BM000846407
BM000846411
BM000846429
BM000846661
BM000906257
BM000934746
BM000934757
BM000934758
BM000934779
BM000934792
BM000934857
BM000937184
BM000937262
BM000832670
BM000846292
BM000846296
BM001205291
BM001205332
BM001205338
BM001205340
BM001205459
BM001205464
BM001205466
BM001205597
BM001205601
BM001205603
BM001205608
BM001205647
BM001205704
BM001205742
BM001205824
BM001205826
BM001205898
BM001205902
BM001205903
BM001205904
BM001206102
BM001206103
BM000637970
BM000804813
BM000846759
BM000846785
BM000846813
BM000846821
BM000846834
BM000846844
BM000846865
BM000900369
BM000900406
BM000900424
BM000900482
BM000974050
BM000974225
BM000984009
BM000990388
BM001039439
BM001039578
BM001039580
BM001044551
BM001206098
BM001082057
BM001121153
BM001205287
BM000561307
BM000562804
BM000810206
BM000846717
BM000846721
BM000846722
BM000846729
BM000846731
BM000846738
BM000846739
BM001015407
BM001039417
BM001048446
BM001067654
BM001067777
BM001099759
BM001205309
BM001205310
BM001205312
BM001205313
BM001205321
BM001205322
BM001205323
BM001205324
BM001209655
