# Supplementary material for: A benchmark dataset of herbarium specimen images with label data
Source: Biodivers Data J. 2019 Feb 8;(7):e31817. doi: 10.3897/BDJ.7.e31817 (PMC6396854; doi:10.3897/BDJ.7.e31817)
Supplement: Supplementary material 3 — R script CSV files [file bdj-07-e31817-s003.zip › sample set Meise.csv]

occurrenceID	catalogNumber	year	country	typeStatus	remov
http://www.botanicalcollections.be/specimen/BR0000013865641	BR0000013865641	1952	Guinea-Bissau	isotype
http://www.botanicalcollections.be/specimen/BR0000013305864	BR0000013305864	1847	New Caledonia	type
http://www.botanicalcollections.be/specimen/BR0000013523718	BR0000013523718	1883	Brazil	syntype
http://www.botanicalcollections.be/specimen/BR0000008976314	BR0000008976314	1914	Democratic Republic of the Congo	type
http://www.botanicalcollections.be/specimen/BR0000008906212	BR0000008906212	1907	Democratic Republic of the Congo	type
http://www.botanicalcollections.be/specimen/BR0000008932464	BR0000008932464	1933	Democratic Republic of the Congo	holotype
http://www.botanicalcollections.be/specimen/BR0000008631558	BR0000008631558	1897	Democratic Republic of the Congo	syntype
http://www.botanicalcollections.be/specimen/BR0000008966520	BR0000008966520	1913	Democratic Republic of the Congo	type
http://www.botanicalcollections.be/specimen/BR0000006862596	BR0000006862596	1837	Spain	isotype
http://www.botanicalcollections.be/specimen/BR0000005223428	BR0000005223428	1881	Ecuador	lectotype
http://www.botanicalcollections.be/specimen/BR0000005264018	BR0000005264018	1886	France	lectotype
http://www.botanicalcollections.be/specimen/BR0000006245528	BR0000006245528	1896	South Africa	isotype
http://www.botanicalcollections.be/specimen/BR0000005527724	BR0000005527724	1854	Venezuela	isotype
http://www.botanicalcollections.be/specimen/BR0000005505173	BR0000005505173	1888	Mexico	isotype
http://www.botanicalcollections.be/specimen/BR0000008378613	BR0000008378613	1840	Ethiopia	isotype
http://www.botanicalcollections.be/specimen/BR0000005905713	BR0000005905713	1855	Peru	syntype
http://www.botanicalcollections.be/specimen/BR0000008252067	BR0000008252067	1837	Ethiopia	isosyntype
http://www.botanicalcollections.be/specimen/BR0000008966247	BR0000008966247	1925	Democratic Republic of the Congo	syntype
http://www.botanicalcollections.be/specimen/BR0000006572044	BR0000006572044	1886	Puerto Rico	type
http://www.botanicalcollections.be/specimen/BR0000005417704	BR0000005417704	1834	Brazil	type
http://www.botanicalcollections.be/specimen/BR0000008903631	BR0000008903631	1934	Democratic Republic of the Congo	isotype
http://www.botanicalcollections.be/specimen/BR0000008966537	BR0000008966537	1914	Democratic Republic of the Congo	type
http://www.botanicalcollections.be/specimen/BR0000006242626	BR0000006242626	1907	Democratic Republic of the Congo	isotype
http://www.botanicalcollections.be/specimen/BR0000008952257	BR0000008952257	1912	Democratic Republic of the Congo	type
http://www.botanicalcollections.be/specimen/BR0000006250881	BR0000006250881	1904	Cameroon	type
http://www.botanicalcollections.be/specimen/BR0000008847782	BR0000008847782	1986	Equatorial Guinea	holotype
http://www.botanicalcollections.be/specimen/BR0000008818133	BR0000008818133	1971	Democratic Republic of the Congo	isotype
http://www.botanicalcollections.be/specimen/BR0000008900470	BR0000008900470	1982	Zimbabwe	holotype
http://www.botanicalcollections.be/specimen/BR0000006410735	BR0000006410735	1987	Rwanda	holotype
http://www.botanicalcollections.be/specimen/BR0000005701353	BR0000005701353	1989	Mauritius	isotype
http://www.botanicalcollections.be/specimen/BR0000008697363	BR0000008697363	1993	French Guiana	isotype
http://www.botanicalcollections.be/specimen/BR0000008525000	BR0000008525000	1985	Democratic Republic of the Congo	holotype
http://www.botanicalcollections.be/specimen/BR0000008719041	BR0000008719041	1974	Kenya	isotype
http://www.botanicalcollections.be/specimen/BR0000006250690	BR0000006250690	1973	Somalia	isotype
http://www.botanicalcollections.be/specimen/BR0000005327270	BR0000005327270	1979	France	type
http://www.botanicalcollections.be/specimen/BR0000008054524	BR0000008054524	1972	Rwanda	isotype
http://www.botanicalcollections.be/specimen/BR0000006918378	BR0000006918378	2007	Italy	type
http://www.botanicalcollections.be/specimen/BR0000006955854	BR0000006955854	1984	French Guiana	isotype
http://www.botanicalcollections.be/specimen/BR0000013468668	BR0000013468668	1981	Democratic Republic of the Congo	isotype
http://www.botanicalcollections.be/specimen/BR0000009702509	BR0000009702509	1977	Spain	isotype
http://www.botanicalcollections.be/specimen/BR0000006595586	BR0000006595586	1972	Iran	isotype
http://www.botanicalcollections.be/specimen/BR0000013860288	BR0000013860288	1993	Gabon	isotype
http://www.botanicalcollections.be/specimen/BR0000008245434	BR0000008245434	1977	Ecuador	isotype
http://www.botanicalcollections.be/specimen/BR0000005938926	BR0000005938926	2007	Cameroon	holotype
http://www.botanicalcollections.be/specimen/BR0000009199590	BR0000009199590	2000	Tanzania	isotype
http://www.botanicalcollections.be/specimen/BR0000008864185	BR0000008864185	1978	Gabon	isotype
http://www.botanicalcollections.be/specimen/BR0000005207022	BR0000005207022	1988	Costa Rica	isotype
http://www.botanicalcollections.be/specimen/BR0000005490349	BR0000005490349	1996	Netherlands	isotype
http://www.botanicalcollections.be/specimen/BR0000015230997V	BR0000015230997V	1985	Seychelles	isotype
http://www.botanicalcollections.be/specimen/BR0000025450712V	BR0000025450712V	1949	Belgium
http://www.botanicalcollections.be/specimen/BR0000024516112	BR0000024516112	1954	Belgium
http://www.botanicalcollections.be/specimen/BR0000010357743	BR0000010357743	1862	Belgium
http://www.botanicalcollections.be/specimen/BR0000011219040	BR0000011219040	1949	Belgium
http://www.botanicalcollections.be/specimen/BR0000015272775V	BR0000015272775V	1948	Belgium
http://www.botanicalcollections.be/specimen/BR0000027504086V	BR0000027504086V	1903	Belgium
http://www.botanicalcollections.be/specimen/BR0000027578230V	BR0000027578230V	1887	Belgium
http://www.botanicalcollections.be/specimen/BR0000012464456	BR0000012464456	1864	Belgium
http://www.botanicalcollections.be/specimen/BR0000025773989V	BR0000025773989V	1959	Belgium
http://www.botanicalcollections.be/specimen/BR0000011230489	BR0000011230489	1864	Belgium
http://www.botanicalcollections.be/specimen/BR0000011073147	BR0000011073147	1890	Belgium
http://www.botanicalcollections.be/specimen/BR0000027577943V	BR0000027577943V	1971	Belgium
http://www.botanicalcollections.be/specimen/BR0000011393696	BR0000011393696	1863	Belgium
http://www.botanicalcollections.be/specimen/BR0000012578290	BR0000012578290	1888	Belgium
http://www.botanicalcollections.be/specimen/BR0000011476405	BR0000011476405	1890	Belgium
http://www.botanicalcollections.be/specimen/BR0000012490110	BR0000012490110	1885	Belgium
http://www.botanicalcollections.be/specimen/BR0000027501016V	BR0000027501016V	1958	Belgium
http://www.botanicalcollections.be/specimen/BR0000025018592	BR0000025018592	1882	Belgium
http://www.botanicalcollections.be/specimen/BR0000011902294	BR0000011902294	1860	Belgium
http://www.botanicalcollections.be/specimen/BR0000011479703	BR0000011479703	1896	Belgium
http://www.botanicalcollections.be/specimen/BR0000024923699	BR0000024923699	1890	Belgium
http://www.botanicalcollections.be/specimen/BR0000011689348	BR0000011689348	1868	Belgium
http://www.botanicalcollections.be/specimen/BR0000011479499	BR0000011479499	1888	Belgium
http://www.botanicalcollections.be/specimen/BR0000012074808	BR0000012074808	1968	Belgium
http://www.botanicalcollections.be/specimen/BR0000010383834	BR0000010383834	1928	Belgium
http://www.botanicalcollections.be/specimen/BR0000025752342V	BR0000025752342V	1980	Belgium
http://www.botanicalcollections.be/specimen/BR0000026806631V	BR0000026806631V	1974	Belgium
http://www.botanicalcollections.be/specimen/BR0000025065053	BR0000025065053	1974	Belgium
http://www.botanicalcollections.be/specimen/BR0000005158874	BR0000005158874	2009	Belgium
http://www.botanicalcollections.be/specimen/BR0000025601466V	BR0000025601466V	1971	Belgium
http://www.botanicalcollections.be/specimen/BR0000025500288V	BR0000025500288V	1980	Belgium
http://www.botanicalcollections.be/specimen/BR0000027577110V	BR0000027577110V	1976	Belgium
http://www.botanicalcollections.be/specimen/BR0000025756586V	BR0000025756586V	1978	Belgium
http://www.botanicalcollections.be/specimen/BR0000025760859V	BR0000025760859V	1982	Belgium
http://www.botanicalcollections.be/specimen/BR0000025709902V	BR0000025709902V	1979	Belgium
http://www.botanicalcollections.be/specimen/BR0000012562770	BR0000012562770	2008	Belgium
http://www.botanicalcollections.be/specimen/BR0000025383867V	BR0000025383867V	1977	Belgium
http://www.botanicalcollections.be/specimen/BR0000025383805V	BR0000025383805V	1981	Belgium
http://www.botanicalcollections.be/specimen/BR0000005307753	BR0000005307753	2002	Belgium
http://www.botanicalcollections.be/specimen/BR0000011892755	BR0000011892755	1976	Belgium
http://www.botanicalcollections.be/specimen/BR0000012450015	BR0000012450015	2006	Belgium
http://www.botanicalcollections.be/specimen/BR0000025799354V	BR0000025799354V	1982	Belgium
http://www.botanicalcollections.be/specimen/BR0000025019780	BR0000025019780	1978	Belgium
http://www.botanicalcollections.be/specimen/BR0000012558803	BR0000012558803	2009	Belgium
http://www.botanicalcollections.be/specimen/BR0000025450477V	BR0000025450477V	1977	Belgium
http://www.botanicalcollections.be/specimen/BR0000012449644	BR0000012449644	1987	Belgium
http://www.botanicalcollections.be/specimen/BR0000025760798V	BR0000025760798V	1982	Belgium
http://www.botanicalcollections.be/specimen/BR0000027577615V	BR0000027577615V	1976	Belgium
http://www.botanicalcollections.be/specimen/BR0000010561454	BR0000010561454	1989	Belgium
http://www.botanicalcollections.be/specimen/BR0000013092207	BR0000013092207		New Zealand
http://www.botanicalcollections.be/specimen/BR0000013495312	BR0000013495312		Australia
http://www.botanicalcollections.be/specimen/BR0000005618798	BR0000005618798		Australia
http://www.botanicalcollections.be/specimen/BR0000005786909	BR0000005786909		United States of America
http://www.botanicalcollections.be/specimen/BR0000005746989	BR0000005746989		Australia
http://www.botanicalcollections.be/specimen/BR0000005618361	BR0000005618361		United States of America
http://www.botanicalcollections.be/specimen/BR0000005798049	BR0000005798049		Australia
http://www.botanicalcollections.be/specimen/BR0000005620029	BR0000005620029		United States of America
http://www.botanicalcollections.be/specimen/BR0000026128108V	BR0000026128108V	1905	United States of America
http://www.botanicalcollections.be/specimen/BR0000024937405	BR0000024937405	1827	United States of America
http://www.botanicalcollections.be/specimen/BR0000025289732	BR0000025289732		United States of America
http://www.botanicalcollections.be/specimen/BR0000027579022V	BR0000027579022V		United States of America
http://www.botanicalcollections.be/specimen/BR0000005906857	BR0000005906857		United States of America
http://www.botanicalcollections.be/specimen/BR0000013088668	BR0000013088668		Australia
http://www.botanicalcollections.be/specimen/BR0000024620970	BR0000024620970	1980	New Zealand
http://www.botanicalcollections.be/specimen/BR0000025565324V	BR0000025565324V	1985	United States of America
http://www.botanicalcollections.be/specimen/BR0000013473167	BR0000013473167		Australia
http://www.botanicalcollections.be/specimen/BR0000005857975	BR0000005857975	1874	Australia
http://www.botanicalcollections.be/specimen/BR0000013545314	BR0000013545314		Australia
http://www.botanicalcollections.be/specimen/BR0000013234621	BR0000013234621	1984	United States of America
http://www.botanicalcollections.be/specimen/BR0000013237158	BR0000013237158	1978	Canada
http://www.botanicalcollections.be/specimen/BR0000005849017	BR0000005849017	1833	Australia
http://www.botanicalcollections.be/specimen/BR0000005579808	BR0000005579808	1833	United States of America
http://www.botanicalcollections.be/specimen/BR0000013332617	BR0000013332617		Australia
http://www.botanicalcollections.be/specimen/BR0000013227203	BR0000013227203		United States of America
http://www.botanicalcollections.be/specimen/BR0000013082581	BR0000013082581		United States of America
http://www.botanicalcollections.be/specimen/BR0000027573990V	BR0000027573990V	1881	United States of America
http://www.botanicalcollections.be/specimen/BR0000025289930	BR0000025289930	1832	United States of America
http://www.botanicalcollections.be/specimen/BR0000027579176V	BR0000027579176V	1873	United States of America
http://www.botanicalcollections.be/specimen/BR0000005212705	BR0000005212705	1833	United States of America
http://www.botanicalcollections.be/specimen/BR0000005690732	BR0000005690732	2010	United States of America
http://www.botanicalcollections.be/specimen/BR0000005785315	BR0000005785315		Australia
http://www.botanicalcollections.be/specimen/BR0000026835082V	BR0000026835082V	1979	United States of America
http://www.botanicalcollections.be/specimen/BR0000013336714	BR0000013336714	1823	Australia
http://www.botanicalcollections.be/specimen/BR0000006490454	BR0000006490454	1961	United States of America
http://www.botanicalcollections.be/specimen/BR0000005906826	BR0000005906826		United States of America
http://www.botanicalcollections.be/specimen/BR0000005859337	BR0000005859337		Australia
http://www.botanicalcollections.be/specimen/BR0000013475154	BR0000013475154		United States of America
http://www.botanicalcollections.be/specimen/BR0000005796816	BR0000005796816		United States of America
http://www.botanicalcollections.be/specimen/BR0000027579701V	BR0000027579701V	1875	United States of America
http://www.botanicalcollections.be/specimen/BR0000013091514	BR0000013091514		Australia
http://www.botanicalcollections.be/specimen/BR0000025289800	BR0000025289800		United States of America
http://www.botanicalcollections.be/specimen/BR0000013088675	BR0000013088675		Australia
http://www.botanicalcollections.be/specimen/BR0000013228224	BR0000013228224	1860	Australia
http://www.botanicalcollections.be/specimen/BR0000008967527	BR0000008967527	1959	United States of America
http://www.botanicalcollections.be/specimen/BR0000005212712	BR0000005212712	1833	United States of America
http://www.botanicalcollections.be/specimen/BR0000013229016	BR0000013229016		Australia
http://www.botanicalcollections.be/specimen/BR0000005783847	BR0000005783847		Australia
http://www.botanicalcollections.be/specimen/BR0000022761026	BR0000022761026		United States of America
http://www.botanicalcollections.be/specimen/BR0000013308858	BR0000013308858	1819	Australia
http://www.botanicalcollections.be/specimen/BR0000013309459	BR0000013309459		United States of America
http://www.botanicalcollections.be/specimen/BR0000026835174V	BR0000026835174V	1979	United States of America
http://www.botanicalcollections.be/specimen/BR0000013091231	BR0000013091231		Australia
http://www.botanicalcollections.be/specimen/BR0000005847334	BR0000005847334	1838	United States of America
http://www.botanicalcollections.be/specimen/BR0000013311186	BR0000013311186		Australia
http://www.botanicalcollections.be/specimen/BR0000005907694	BR0000005907694		United States of America
http://www.botanicalcollections.be/specimen/BR0000005787180	BR0000005787180	1823	Australia
http://www.botanicalcollections.be/specimen/BR0000013545291	BR0000013545291		Australia
http://www.botanicalcollections.be/specimen/BR0000013221560	BR0000013221560		United States of America
http://www.botanicalcollections.be/specimen/BR0000005575718	BR0000005575718	1832	United States of America
http://www.botanicalcollections.be/specimen/BR0000005639113	BR0000005639113	1842	Canada
http://www.botanicalcollections.be/specimen/BR0000013091521	BR0000013091521		Australia
http://www.botanicalcollections.be/specimen/BR0000005618026	BR0000005618026		New Zealand
http://www.botanicalcollections.be/specimen/BR0000026834979V	BR0000026834979V	1979	United States of America
http://www.botanicalcollections.be/specimen/BR0000013091422	BR0000013091422	1847	Australia
http://www.botanicalcollections.be/specimen/BR0000026835242V	BR0000026835242V	1979	United States of America
http://www.botanicalcollections.be/specimen/BR0000013210359	BR0000013210359		Australia
http://www.botanicalcollections.be/specimen/BR0000013078010	BR0000013078010		Australia
http://www.botanicalcollections.be/specimen/BR0000013221577	BR0000013221577		United States of America
http://www.botanicalcollections.be/specimen/BR0000013465728	BR0000013465728		United States of America
http://www.botanicalcollections.be/specimen/BR0000005110216	BR0000005110216	1832	United States of America
http://www.botanicalcollections.be/specimen/BR0000005785643	BR0000005785643		Australia
http://www.botanicalcollections.be/specimen/BR0000021455698	BR0000021455698		Australia
http://www.botanicalcollections.be/specimen/BR0000013220945	BR0000013220945		United States of America
http://www.botanicalcollections.be/specimen/BR0000005941803	BR0000005941803		New Zealand
http://www.botanicalcollections.be/specimen/BR0000005619498	BR0000005619498		United States of America
http://www.botanicalcollections.be/specimen/BR0000025778199V	BR0000025778199V		United States of America
http://www.botanicalcollections.be/specimen/BR0000008024206	BR0000008024206		Australia
http://www.botanicalcollections.be/specimen/BR0000005859665	BR0000005859665	1850	Australia
http://www.botanicalcollections.be/specimen/BR0000005793532	BR0000005793532	1833	United States of America
http://www.botanicalcollections.be/specimen/BR0000005859351	BR0000005859351		Australia
http://www.botanicalcollections.be/specimen/BR0000019492971	BR0000019492971	1979	United States of America
http://www.botanicalcollections.be/specimen/BR0000005784516	BR0000005784516		Australia
http://www.botanicalcollections.be/specimen/BR0000013223373	BR0000013223373		Australia
http://www.botanicalcollections.be/specimen/BR0000013472849	BR0000013472849		Australia
http://www.botanicalcollections.be/specimen/BR0000005784875	BR0000005784875		Australia
http://www.botanicalcollections.be/specimen/BR0000005951413	BR0000005951413		United States of America
http://www.botanicalcollections.be/specimen/BR0000013050016	BR0000013050016		United States of America
http://www.botanicalcollections.be/specimen/BR0000025565478V	BR0000025565478V		United States of America
http://www.botanicalcollections.be/specimen/BR0000005619801	BR0000005619801		United States of America
http://www.botanicalcollections.be/specimen/BR0000013540012	BR0000013540012		Australia
http://www.botanicalcollections.be/specimen/BR0000025759242V	BR0000025759242V		Canada
http://www.botanicalcollections.be/specimen/BR0000022705662	BR0000022705662		Australia
http://www.botanicalcollections.be/specimen/BR0000005851737	BR0000005851737		United States of America
http://www.botanicalcollections.be/specimen/BR0000024620987	BR0000024620987	1980	New Zealand
http://www.botanicalcollections.be/specimen/BR0000013210731	BR0000013210731		Australia
http://www.botanicalcollections.be/specimen/BR0000005916481	BR0000005916481		United States of America
http://www.botanicalcollections.be/specimen/BR0000013228736	BR0000013228736		Australia
http://www.botanicalcollections.be/specimen/BR0000005906659	BR0000005906659		United States of America
http://www.botanicalcollections.be/specimen/BR0000013218911	BR0000013218911	1839	United States of America
http://www.botanicalcollections.be/specimen/BR0000009519527	BR0000009519527	2004	Kenya	isotype
http://www.botanicalcollections.be/specimen/BR0000026817637V	BR0000026817637V	1979	Belgium
