# Supplementary material for: A benchmark dataset of herbarium specimen images with label data
Source: Biodivers Data J. 2019 Feb 8;(7):e31817. doi: 10.3897/BDJ.7.e31817 (PMC6396854; doi:10.3897/BDJ.7.e31817)
Supplement: Supplementary material 3 — R script CSV files [file bdj-07-e31817-s003.zip › sample set Naturalis.csv]

occurrenceid	countrycode	catalognumber	typestatus
http://data.biodiversitydata.nl/naturalis/specimen/U%20%200003194	SR	U 0003194	HOLOTYPE
http://data.biodiversitydata.nl/naturalis/specimen/L%20%200051604	ID	L 0051604	TYPE
http://data.biodiversitydata.nl/naturalis/specimen/U%20%200105446	PY	U 0105446	HOLOTYPE
http://data.biodiversitydata.nl/naturalis/specimen/WAG.1824880	US	WAG.1824880	TYPE
http://data.biodiversitydata.nl/naturalis/specimen/L%20%200044867	GY	L 0044867	TYPE
http://data.biodiversitydata.nl/naturalis/specimen/L%20%200399944	ID	L 0016431	ISOTYPE
http://data.biodiversitydata.nl/naturalis/specimen/L%20%200015432	PH	L 0015432	TYPE
http://data.biodiversitydata.nl/naturalis/specimen/L%20%200649881	MY	L 0649881	ISOTYPE
http://data.biodiversitydata.nl/naturalis/specimen/L%20%200044952	ZZ	L 0044952	ISOTYPE
http://data.biodiversitydata.nl/naturalis/specimen/L.3007237	ZA	L.3007237	TYPE
http://data.biodiversitydata.nl/naturalis/specimen/L.3973145	SN	L.3973145	ISOTYPE
http://data.biodiversitydata.nl/naturalis/specimen/U%20%200043911	PE	U 0043911	ISOTYPE
http://data.biodiversitydata.nl/naturalis/specimen/L%20%200161178	IN	L 0044478	ISOTYPE
http://data.biodiversitydata.nl/naturalis/specimen/L.4029097	HR	L.4029097	LECTOTYPE
http://data.biodiversitydata.nl/naturalis/specimen/L%20%200007231	CU	L 0007231	ISOTYPE
http://data.biodiversitydata.nl/naturalis/specimen/L%20%200039590	MY	L 0039590	ISOTYPE
http://data.biodiversitydata.nl/naturalis/specimen/L%20%200329805	JP	L 0329805	LECTOTYPE
http://data.biodiversitydata.nl/naturalis/specimen/L%20%200004873	PH	L 0004873	LECTOTYPE
http://data.biodiversitydata.nl/naturalis/specimen/WAG0000507	MG	WAG0000507	ISOTYPE
http://data.biodiversitydata.nl/naturalis/specimen/L%20%200052046	ID	L 0052046	ISOTYPE
http://data.biodiversitydata.nl/naturalis/specimen/L%20%200019990	ID	L 0019990	TYPE
http://data.biodiversitydata.nl/naturalis/specimen/L%20%200061640	JP	L 0061640	HOLOTYPE
http://data.biodiversitydata.nl/naturalis/specimen/L.2055385	JP	L 0325699	SYNTPE
http://data.biodiversitydata.nl/naturalis/specimen/L%20%200001958	ET	L 0001958	ISOTYPE
http://data.biodiversitydata.nl/naturalis/specimen/L%20%200044240	ZZ	L 0044240	TYPE
http://data.biodiversitydata.nl/naturalis/specimen/L.2035093	CM	L.2035093	ISOLECTOTYPE
http://data.biodiversitydata.nl/naturalis/specimen/U%20%200006147	TZ	U 0006147	TYPE
http://data.biodiversitydata.nl/naturalis/specimen/WAG0003334	GA	WAG0003334	ISOTYPE
http://data.biodiversitydata.nl/naturalis/specimen/L%20%200002252	ZZ	L 0002252	ISOTYPE
http://data.biodiversitydata.nl/naturalis/specimen/L%20%200044849	ID	L 0044849	HOLOTYPE
http://data.biodiversitydata.nl/naturalis/specimen/L%20%200054026	ID	L 0057400	LECTOTYPE
http://data.biodiversitydata.nl/naturalis/specimen/WAG.1522881	MG	WAG.1522881	TYPE
http://data.biodiversitydata.nl/naturalis/specimen/L%20%200019927	PY	L 0019927	TYPE
http://data.biodiversitydata.nl/naturalis/specimen/U%20%200004420	BR	U 0004420	ISOTYPE
http://data.biodiversitydata.nl/naturalis/specimen/L%20%200060134	ID	U 0226979	TYPE
http://data.biodiversitydata.nl/naturalis/specimen/L%20%200044156	CU	L 0044156	ISOTYPE
http://data.biodiversitydata.nl/naturalis/specimen/L%20%200941181	ID	L 0043450	HOLOTYPE
http://data.biodiversitydata.nl/naturalis/specimen/WAG0204647	CM	WAG0204647	HOLOTYPE
http://data.biodiversitydata.nl/naturalis/specimen/U%20%200001739	ID	U 0001739	TYPE
http://data.biodiversitydata.nl/naturalis/specimen/U%20%200001466	ID	U 0001466	TYPE
http://data.biodiversitydata.nl/naturalis/specimen/L%20%200491067	ID	L 0491067	TYPE
http://data.biodiversitydata.nl/naturalis/specimen/L.2052123	SA	L.2052123	SYNTYPE
http://data.biodiversitydata.nl/naturalis/specimen/L%20%200052013	ID	L 0052013	ISOTYPE
http://data.biodiversitydata.nl/naturalis/specimen/L%20%200014277	ID	L 0014277	ISOTYPE
http://data.biodiversitydata.nl/naturalis/specimen/L%20%200000129	PH	L 0000129	ISOTYPE
http://data.biodiversitydata.nl/naturalis/specimen/L%20%200007337	MY	L 0007337	HOLOTYPE
http://data.biodiversitydata.nl/naturalis/specimen/L%20%200057087	ID	L 0062785	ISOTYPE
http://data.biodiversitydata.nl/naturalis/specimen/L%20%200059912	PH	L 0059912	ISOTYPE
http://data.biodiversitydata.nl/naturalis/specimen/L%20%200104474	JP	L 0104474	SYNTYPE
http://data.biodiversitydata.nl/naturalis/specimen/L%20%200016829	ID	L 0016829	ISOLECTOTYPE
http://data.biodiversitydata.nl/naturalis/specimen/L.3310424	NL	L.3310424
http://data.biodiversitydata.nl/naturalis/specimen/L.3193605	NL	L.3193605
http://data.biodiversitydata.nl/naturalis/specimen/L.3314051	NL	L.3314051
http://data.biodiversitydata.nl/naturalis/specimen/L.3071287	NL	L.3071287
http://data.biodiversitydata.nl/naturalis/specimen/L.3345043	NL	L.3345043
http://data.biodiversitydata.nl/naturalis/specimen/L.3392666	NL	L.3392666
http://data.biodiversitydata.nl/naturalis/specimen/L.2074028	NL	L.2074028
http://data.biodiversitydata.nl/naturalis/specimen/L.3465059	NL	L.3465059
http://data.biodiversitydata.nl/naturalis/specimen/L.3426748	NL	L.3426748
http://data.biodiversitydata.nl/naturalis/specimen/L.3108058	NL	L.3108058
http://data.biodiversitydata.nl/naturalis/specimen/WAG.1717967	NL	WAG.1717967
http://data.biodiversitydata.nl/naturalis/specimen/L.2074481	NL	L.2074481
http://data.biodiversitydata.nl/naturalis/specimen/L.3450861	NL	L.3450861
http://data.biodiversitydata.nl/naturalis/specimen/AMD.124313	NL	AMD.124313
http://data.biodiversitydata.nl/naturalis/specimen/L.3359151	NL	L.3359151
http://data.biodiversitydata.nl/naturalis/specimen/L.3313527	NL	L.3313527
http://data.biodiversitydata.nl/naturalis/specimen/L%20%200667301	NL	L.3362182
http://data.biodiversitydata.nl/naturalis/specimen/L.3376361	NL	L.3376361
http://data.biodiversitydata.nl/naturalis/specimen/L.2074347	NL	L.2074347
http://data.biodiversitydata.nl/naturalis/specimen/WAG.1278216	NL	WAG.1278216
http://data.biodiversitydata.nl/naturalis/specimen/L.3160178	NL	L.3160178
http://data.biodiversitydata.nl/naturalis/specimen/L.3065450	NL	L.3065450
http://data.biodiversitydata.nl/naturalis/specimen/L.3419207	NL	L.3419207
http://data.biodiversitydata.nl/naturalis/specimen/L.3207578	NL	L.3207578
http://data.biodiversitydata.nl/naturalis/specimen/L.3268838	NL	L.3268838
http://data.biodiversitydata.nl/naturalis/specimen/WAG.1163030	NL	WAG.1163030
http://data.biodiversitydata.nl/naturalis/specimen/L%20%200485896	NL	L.3370893
http://data.biodiversitydata.nl/naturalis/specimen/L.3363129	NL	L.3363129
http://data.biodiversitydata.nl/naturalis/specimen/L.3043424	NL	L.3043424
http://data.biodiversitydata.nl/naturalis/specimen/L.3179057	NL	L.3179057
http://data.biodiversitydata.nl/naturalis/specimen/L%20%200895724	NL	L.3330247
http://data.biodiversitydata.nl/naturalis/specimen/L.3470008	NL	L.3470008
http://data.biodiversitydata.nl/naturalis/specimen/L.3192198	NL	L.3192198
http://data.biodiversitydata.nl/naturalis/specimen/L.3099522	NL	L.3099522
http://data.biodiversitydata.nl/naturalis/specimen/L.3240152	NL	L.3240152
http://data.biodiversitydata.nl/naturalis/specimen/WAG.1241218	NL	WAG.1241218
http://data.biodiversitydata.nl/naturalis/specimen/L.3193500	NL	L.3193500
http://data.biodiversitydata.nl/naturalis/specimen/U.1288586	NL	U.1288586
http://data.biodiversitydata.nl/naturalis/specimen/L.3376901	NL	L.3376901
http://data.biodiversitydata.nl/naturalis/specimen/WAG.1561522	NL	WAG.1561522
http://data.biodiversitydata.nl/naturalis/specimen/WAG.1554262	NL	WAG.1554262
http://data.biodiversitydata.nl/naturalis/specimen/L.3371527	NL	L.3371527
http://data.biodiversitydata.nl/naturalis/specimen/L.4094873	NL	L.4094873
http://data.biodiversitydata.nl/naturalis/specimen/L.4270069	NL	L.4270069
http://data.biodiversitydata.nl/naturalis/specimen/L.3190216	NL	L.3190216
http://data.biodiversitydata.nl/naturalis/specimen/L.3147619	NL	L.3147619
http://data.biodiversitydata.nl/naturalis/specimen/L.2297291	NL	L.2297291
http://data.biodiversitydata.nl/naturalis/specimen/L.3394167	NL	L.3394167
http://data.biodiversitydata.nl/naturalis/specimen/L.1152156	NL	L.1152156
http://data.biodiversitydata.nl/naturalis/specimen/L.3120128	NL	L.3120128
http://data.biodiversitydata.nl/naturalis/specimen/L.2571799	ID	L.2571799
http://data.biodiversitydata.nl/naturalis/specimen/L.1441519	ID	L.1441519
http://data.biodiversitydata.nl/naturalis/specimen/U%20%200123352	ID	L.3499241
http://data.biodiversitydata.nl/naturalis/specimen/L%20%200060454	ID	L.2403211
http://data.biodiversitydata.nl/naturalis/specimen/L.3582375	ID	L.3582375
http://data.biodiversitydata.nl/naturalis/specimen/L%20%200414504	ID	L.3646056
http://data.biodiversitydata.nl/naturalis/specimen/L.2254377	ID	L.2254377
http://data.biodiversitydata.nl/naturalis/specimen/L.2414475	ID	L.2414475
http://data.biodiversitydata.nl/naturalis/specimen/L%20%200653941	ID	L.2935587
http://data.biodiversitydata.nl/naturalis/specimen/L.3548739	ID	L.3548739
http://data.biodiversitydata.nl/naturalis/specimen/L.3919948	ID	L.3919948
http://data.biodiversitydata.nl/naturalis/specimen/L.2070050	ID	L.2070050
http://data.biodiversitydata.nl/naturalis/specimen/L.2180891	ID	L.2180891
http://data.biodiversitydata.nl/naturalis/specimen/L.3727830	ID	L.3727830
http://data.biodiversitydata.nl/naturalis/specimen/L%20%200724120	ID	U.1260333
http://data.biodiversitydata.nl/naturalis/specimen/L%20%200488081	ID	L.3680761
http://data.biodiversitydata.nl/naturalis/specimen/L.1535692	ID	L.1535692
http://data.biodiversitydata.nl/naturalis/specimen/L.2109497	ID	L.2109497
http://data.biodiversitydata.nl/naturalis/specimen/L.1339282	ID	L.1339282
http://data.biodiversitydata.nl/naturalis/specimen/L.1616068	ID	L.1616068
http://data.biodiversitydata.nl/naturalis/specimen/U%20%200226979	ID	L.1805455
http://data.biodiversitydata.nl/naturalis/specimen/L.1499291	ID	L.1499291
http://data.biodiversitydata.nl/naturalis/specimen/L.2053996	ID	L.2053996
http://data.biodiversitydata.nl/naturalis/specimen/L.2272418	ID	L.2272418
http://data.biodiversitydata.nl/naturalis/specimen/U.1394038	ID	U.1394038
http://data.biodiversitydata.nl/naturalis/specimen/L.3541882	ID	L.3541882
http://data.biodiversitydata.nl/naturalis/specimen/L.1805114	ID	L.1805114
http://data.biodiversitydata.nl/naturalis/specimen/L.3973960	ID	L.3973960
http://data.biodiversitydata.nl/naturalis/specimen/L.2291420	ID	L.2291420
http://data.biodiversitydata.nl/naturalis/specimen/L.1669722	ID	L.1669722
http://data.biodiversitydata.nl/naturalis/specimen/L%20%200368061	ID	L.1785984
http://data.biodiversitydata.nl/naturalis/specimen/L%20%200043450	ID	L.2170803
http://data.biodiversitydata.nl/naturalis/specimen/L.2489324	ID	L.2489324
http://data.biodiversitydata.nl/naturalis/specimen/L%20%200835857	ID	U.1447695
http://data.biodiversitydata.nl/naturalis/specimen/L.1421587	ID	L.1421587
http://data.biodiversitydata.nl/naturalis/specimen/L.2568663	ID	L.2568663
http://data.biodiversitydata.nl/naturalis/specimen/U.1477603	ID	U.1477603
http://data.biodiversitydata.nl/naturalis/specimen/L.1245206	ID	L.1245206
http://data.biodiversitydata.nl/naturalis/specimen/L.2706483	ID	L.2706483
http://data.biodiversitydata.nl/naturalis/specimen/L.3641779	ID	L.3641779
http://data.biodiversitydata.nl/naturalis/specimen/L.3602388	ID	L.3602388
http://data.biodiversitydata.nl/naturalis/specimen/L.1794692	ID	L.1794692
http://data.biodiversitydata.nl/naturalis/specimen/L.1849538	ID	L.1849538
http://data.biodiversitydata.nl/naturalis/specimen/U.1429670	ID	U.1429670
http://data.biodiversitydata.nl/naturalis/specimen/L.1620333	ID	L.1620333
http://data.biodiversitydata.nl/naturalis/specimen/L.2502880	ID	L.2502880
http://data.biodiversitydata.nl/naturalis/specimen/L%20%200913690	ID	L.3503879
http://data.biodiversitydata.nl/naturalis/specimen/L.2153797	ID	L.2153797
http://data.biodiversitydata.nl/naturalis/specimen/L.2259981	ID	L.2259981
http://data.biodiversitydata.nl/naturalis/specimen/L.1374725	ID	L.1374725
http://data.biodiversitydata.nl/naturalis/specimen/L.2303656	ID	L.2303656
http://data.biodiversitydata.nl/naturalis/specimen/L.1449466	ID	L.1449466
http://data.biodiversitydata.nl/naturalis/specimen/L.2973090	ID	L.2973090
http://data.biodiversitydata.nl/naturalis/specimen/L.2711900	ID	L.2711900
http://data.biodiversitydata.nl/naturalis/specimen/L%20%200187204	ID	L.2608838
http://data.biodiversitydata.nl/naturalis/specimen/L.2341057	ID	L.2341057
http://data.biodiversitydata.nl/naturalis/specimen/L.1933299	ID	L.1933299
http://data.biodiversitydata.nl/naturalis/specimen/L%20%200061158	ID	L.1934962
http://data.biodiversitydata.nl/naturalis/specimen/U%20%200226667	ID	U 0226667
http://data.biodiversitydata.nl/naturalis/specimen/L.4086984	ID	L.4086984
http://data.biodiversitydata.nl/naturalis/specimen/L.2592773	ID	L.2592773
http://data.biodiversitydata.nl/naturalis/specimen/L.2116756	ID	L.2116756
http://data.biodiversitydata.nl/naturalis/specimen/WAG.1444550	ID	WAG.1444550
http://data.biodiversitydata.nl/naturalis/specimen/L.3728020	ID	L.3728020
http://data.biodiversitydata.nl/naturalis/specimen/L.2567331	ID	L.2567331
http://data.biodiversitydata.nl/naturalis/specimen/L.1142788	ID	L.1142788
http://data.biodiversitydata.nl/naturalis/specimen/L.1490251	ID	L.1490251
http://data.biodiversitydata.nl/naturalis/specimen/L.1086850	ID	L.1086850
http://data.biodiversitydata.nl/naturalis/specimen/L.1188986	ID	L.1188986
http://data.biodiversitydata.nl/naturalis/specimen/L.3806577	ID	L.3806577
http://data.biodiversitydata.nl/naturalis/specimen/L.2509958	ID	L.2509958
http://data.biodiversitydata.nl/naturalis/specimen/L.2454928	ID	L.2454928
http://data.biodiversitydata.nl/naturalis/specimen/U.1199431	ID	U.1199431
http://data.biodiversitydata.nl/naturalis/specimen/L.1246493	ID	L.1246493
http://data.biodiversitydata.nl/naturalis/specimen/L.1751618	ID	L.1751618
http://data.biodiversitydata.nl/naturalis/specimen/L.2729386	ID	L.2729386
http://data.biodiversitydata.nl/naturalis/specimen/L%20%200062785	ID	L.1533936
http://data.biodiversitydata.nl/naturalis/specimen/L.3636225	ID	L.3636225
http://data.biodiversitydata.nl/naturalis/specimen/L.3607362	ID	L.3607362
http://data.biodiversitydata.nl/naturalis/specimen/U.1113395	ID	U.1113395
http://data.biodiversitydata.nl/naturalis/specimen/L.2258736	ID	L.2258736
http://data.biodiversitydata.nl/naturalis/specimen/L.2687835	ID	L.2687835
http://data.biodiversitydata.nl/naturalis/specimen/L.2714152	ID	L.2714152
http://data.biodiversitydata.nl/naturalis/specimen/L.1552246	ID	L.1552246
http://data.biodiversitydata.nl/naturalis/specimen/L.3554878	ID	L.3554878
http://data.biodiversitydata.nl/naturalis/specimen/L.2756405	ID	L.2756405
http://data.biodiversitydata.nl/naturalis/specimen/L.2395441	ID	L.2395441
http://data.biodiversitydata.nl/naturalis/specimen/L.1966079	ID	L.1966079
http://data.biodiversitydata.nl/naturalis/specimen/U.1424359	ID	U.1424359
http://data.biodiversitydata.nl/naturalis/specimen/L.3474871	ID	L.3474871
http://data.biodiversitydata.nl/naturalis/specimen/L.3559598	ID	L.3559598
http://data.biodiversitydata.nl/naturalis/specimen/U.1569019	ID	U.1569019
http://data.biodiversitydata.nl/naturalis/specimen/L.1408236	ID	L.1408236
http://data.biodiversitydata.nl/naturalis/specimen/L.2604218	ID	L.2604218
http://data.biodiversitydata.nl/naturalis/specimen/L%20%200015979	ID	L.2373630
http://data.biodiversitydata.nl/naturalis/specimen/U.1290951	ID	U.1290951
http://data.biodiversitydata.nl/naturalis/specimen/L%20%200449594	ID	L.3575783
http://data.biodiversitydata.nl/naturalis/specimen/L.2168354	ID	L.2168354
http://data.biodiversitydata.nl/naturalis/specimen/L.3501764	ID	L.3501764
http://data.biodiversitydata.nl/naturalis/specimen/L.1537752	ID	L.1537752
