# Supplementary material for: A benchmark dataset of herbarium specimen images with label data
Source: Biodivers Data J. 2019 Feb 8;(7):e31817. doi: 10.3897/BDJ.7.e31817 (PMC6396854; doi:10.3897/BDJ.7.e31817)
Supplement: Supplementary material 3 — R script CSV files [file bdj-07-e31817-s003.zip › sample set Paris.csv]

SPECIMEN	URL_JPEG	STATUS	COD_ISO
http://coldb.mnhn.fr/catalognumber/mnhn/p/p00036507	http://mediaphoto.mnhn.fr/media/1441406250091Ii6cePmiWQsSuiEs		fr
http://coldb.mnhn.fr/catalognumber/mnhn/p/p00039147	http://mediaphoto.mnhn.fr/media/1441377511243ykeoBdrK9bJXJiDK		fr
http://coldb.mnhn.fr/catalognumber/mnhn/p/p00041137	http://mediaphoto.mnhn.fr/media/14413568190803Sf26WVfmNg15x74		fr
http://coldb.mnhn.fr/catalognumber/mnhn/p/p00067887	http://mediaphoto.mnhn.fr/media/14413151017196KybNusoIL46s7O5		kr
http://coldb.mnhn.fr/catalognumber/mnhn/p/p00078507	http://mediaphoto.mnhn.fr/media/1442324049693qZjc95iNVEqvPT1N	isotype	sn
http://coldb.mnhn.fr/catalognumber/mnhn/p/p00093937	http://mediaphoto.mnhn.fr/media/1442365500176teGqM98DmSQwxmdp	isotype	mg
http://coldb.mnhn.fr/catalognumber/mnhn/p/p00101087	http://mediaphoto.mnhn.fr/media/1463640570426M26Qksvl6QdtuKMG		fr
http://coldb.mnhn.fr/catalognumber/mnhn/p/p00109257	http://mediaphoto.mnhn.fr/media/1442371276845UuVoDjA2xXGSloq9	lectotype	td
http://coldb.mnhn.fr/catalognumber/mnhn/p/p00109897	http://mediaphoto.mnhn.fr/media/1442593279524pMlCjjcRVe2waNaj	isotype	mg
http://coldb.mnhn.fr/catalognumber/mnhn/p/p0010997	http://mediaphoto.mnhn.fr/media/1441343305142kDAAKle5b9lEDSzb		za
http://coldb.mnhn.fr/catalognumber/mnhn/p/p00116857	http://mediaphoto.mnhn.fr/media/1457089823020aKyUswDsB7BwSjuG	isotype	br
http://coldb.mnhn.fr/catalognumber/mnhn/p/p00116877	http://mediaphoto.mnhn.fr/media/1441403432195Hfhg5Eohi39Y5pZY		br
http://coldb.mnhn.fr/catalognumber/mnhn/p/p00163497	http://mediaphoto.mnhn.fr/media/1441350101952BqChcjexi2uDZk3j		fr
http://coldb.mnhn.fr/catalognumber/mnhn/p/p00166267	http://mediaphoto.mnhn.fr/media/14468580131444AxC2ANPUrg5JIOU	isotype	br
http://coldb.mnhn.fr/catalognumber/mnhn/p/p00168597	http://mediaphoto.mnhn.fr/media/1441349999487pbZiVb45r5tts6eN		fr
http://coldb.mnhn.fr/catalognumber/mnhn/p/p00174417	http://mediaphoto.mnhn.fr/media/1441350034722xApeOAvcn0U84N2O		fr
http://coldb.mnhn.fr/catalognumber/mnhn/p/p00202007	http://mediaphoto.mnhn.fr/media/1443755000574PZW9vHMgkX69et8F	type	lk
http://coldb.mnhn.fr/catalognumber/mnhn/p/p00208607	http://mediaphoto.mnhn.fr/media/1441338696102gd4r37O6S2Ivx0Wk		nc
http://coldb.mnhn.fr/catalognumber/mnhn/p/p00220127	http://mediaphoto.mnhn.fr/media/1443111168759PfddDukGdcq3C1m2	isotype	ve
http://coldb.mnhn.fr/catalognumber/mnhn/p/p00260987	http://mediaphoto.mnhn.fr/media/1441352618707HVWLdjZzbGNDt8vJ		fr
http://coldb.mnhn.fr/catalognumber/mnhn/p/p00266547	http://mediaphoto.mnhn.fr/media/14413265242022K6uH4aK6ZrzoVht		fr
http://coldb.mnhn.fr/catalognumber/mnhn/p/p00334327	http://mediaphoto.mnhn.fr/media/1441298029486GYaIwOb79iB45OUh		fr
http://coldb.mnhn.fr/catalognumber/mnhn/p/p00349207	http://mediaphoto.mnhn.fr/media/1441365553554vF5IPSGAZ91MSmTY		mg
http://coldb.mnhn.fr/catalognumber/mnhn/p/p00367047	http://mediaphoto.mnhn.fr/media/14413056194860N6LRqVv1URO7pcG		gf
http://coldb.mnhn.fr/catalognumber/mnhn/p/p00377547	http://mediaphoto.mnhn.fr/media/1441376488819dcZZ30kjNWV2uRMC		fr
http://coldb.mnhn.fr/catalognumber/mnhn/p/p00389007	http://mediaphoto.mnhn.fr/media/14423411266952m6aceYaKsvSCeOo	syntype	ye
http://coldb.mnhn.fr/catalognumber/mnhn/p/p00419257	http://mediaphoto.mnhn.fr/media/1441376626046TqzmZoa6yisYHxBt		fr
http://coldb.mnhn.fr/catalognumber/mnhn/p/p00451097	http://mediaphoto.mnhn.fr/media/1441338954833ofvjMPBtgvg47xFO	holotype	vn
http://coldb.mnhn.fr/catalognumber/mnhn/p/p00452747	http://mediaphoto.mnhn.fr/media/1442385430632D3haJZN4OKRq8DHG	syntype	cf
http://coldb.mnhn.fr/catalognumber/mnhn/p/p00482767	http://mediaphoto.mnhn.fr/media/1442437496632YbcHvVolTIEdEKYr	isotype	mu
http://coldb.mnhn.fr/catalognumber/mnhn/p/p00483447	http://mediaphoto.mnhn.fr/media/14424392988489wO6brHGJ9dvt73X	holotype	mg
http://coldb.mnhn.fr/catalognumber/mnhn/p/p00503637	http://mediaphoto.mnhn.fr/media/1441377580590RENIQhF0fxetOQl5		fr
http://coldb.mnhn.fr/catalognumber/mnhn/p/p00529387	http://mediaphoto.mnhn.fr/media/1441367911747LixNn4AubPPBBXlF		fr
http://coldb.mnhn.fr/catalognumber/mnhn/p/p00540627	http://mediaphoto.mnhn.fr/media/1442489058862Nr50HqDYkzmCdjEU	type	mg
http://coldb.mnhn.fr/catalognumber/mnhn/p/p00543937	http://mediaphoto.mnhn.fr/media/1442470620968PKQy7ybczaau02vU	isotype	nc
http://coldb.mnhn.fr/catalognumber/mnhn/p/p00594847	http://mediaphoto.mnhn.fr/media/1442628110702pzzqSvQpYlXVmmrU	type	cl
http://coldb.mnhn.fr/catalognumber/mnhn/p/p00595097	http://mediaphoto.mnhn.fr/media/1441366429690v9o98fCWe9TGESd6		fr
http://coldb.mnhn.fr/catalognumber/mnhn/p/p00596037	http://mediaphoto.mnhn.fr/media/1441366830662ljsnepZHfE30ENUd		fr
http://coldb.mnhn.fr/catalognumber/mnhn/p/p00597197	http://mediaphoto.mnhn.fr/media/1441308742938LgxYtGw5YR6hoG58		fr
http://coldb.mnhn.fr/catalognumber/mnhn/p/p00597667	http://mediaphoto.mnhn.fr/media/14413674594748zYBX6BUKIt7fZK0		fr
http://coldb.mnhn.fr/catalognumber/mnhn/p/p00598227	http://mediaphoto.mnhn.fr/media/1441338975888MTJLyu2uj2aubyCG		fr
http://coldb.mnhn.fr/catalognumber/mnhn/p/p00602547	http://mediaphoto.mnhn.fr/media/1442689419197xaq9g5XzIeZTKsdt	holotype	nc
http://coldb.mnhn.fr/catalognumber/mnhn/p/p00614877	http://mediaphoto.mnhn.fr/media/1441341297747l1J50MKA5wk7V0hG		fr
http://coldb.mnhn.fr/catalognumber/mnhn/p/p00616847	http://mediaphoto.mnhn.fr/media/14413667719697Lsp5VayUc1ocpfQ		fr
http://coldb.mnhn.fr/catalognumber/mnhn/p/p00618767	http://mediaphoto.mnhn.fr/media/1441349055950YAGFhKLu9a19Vsrm		fr
http://coldb.mnhn.fr/catalognumber/mnhn/p/p00627147	http://mediaphoto.mnhn.fr/media/1441437375130M6AM3XuWWajuL9zr		fr
http://coldb.mnhn.fr/catalognumber/mnhn/p/p00634667	http://mediaphoto.mnhn.fr/media/1443121696055G3vt8ktxqsgUQWyy	isotype	cu
http://coldb.mnhn.fr/catalognumber/mnhn/p/p00640247	http://mediaphoto.mnhn.fr/media/144335433306276LgLpNpOiIArXam	isotype	do
http://coldb.mnhn.fr/catalognumber/mnhn/p/p00641717	http://mediaphoto.mnhn.fr/media/1441422483086bFIA224ihYfvZ03g	type
http://coldb.mnhn.fr/catalognumber/mnhn/p/p00642147	http://mediaphoto.mnhn.fr/media/1443125753664Fc42l50zOUqeUYPt	type	mx
http://coldb.mnhn.fr/catalognumber/mnhn/p/p00643727	http://mediaphoto.mnhn.fr/media/1443157524254PjoTqv5LO2EOacEU	isotype	mx
http://coldb.mnhn.fr/catalognumber/mnhn/p/p00644017	http://mediaphoto.mnhn.fr/media/1443138478986p7KDZJyIJ8vgnPNI	holotype	cl
http://coldb.mnhn.fr/catalognumber/mnhn/p/p00644937	http://mediaphoto.mnhn.fr/media/1443145000135yCkzRIJrJBEAd8r7	isotype	au
http://coldb.mnhn.fr/catalognumber/mnhn/p/p00648647	http://mediaphoto.mnhn.fr/media/144330025601142iWE5u5K5kgrb0S	isotype	py
http://coldb.mnhn.fr/catalognumber/mnhn/p/p00685937	http://mediaphoto.mnhn.fr/media/1441339364239s2BJRtI3XgsPX0Ic		fr
http://coldb.mnhn.fr/catalognumber/mnhn/p/p00689977	http://mediaphoto.mnhn.fr/media/14435038303061h09bB116rmfMfbF	isotype	co
http://coldb.mnhn.fr/catalognumber/mnhn/p/p00699987	http://mediaphoto.mnhn.fr/media/1441365948086wCHEwZIXlvqVRtRO		fr
http://coldb.mnhn.fr/catalognumber/mnhn/p/p00710247	http://mediaphoto.mnhn.fr/media/1443330131820FJtzXqpy3i5UmzCM	type
http://coldb.mnhn.fr/catalognumber/mnhn/p/p00713047	http://mediaphoto.mnhn.fr/media/1443422650240lP2shruvj4e0Tr0w	isotype	ec
http://coldb.mnhn.fr/catalognumber/mnhn/p/p00716827	http://mediaphoto.mnhn.fr/media/1443287929793bTzlhaRO33ZlFj7n	isosyntype	br
http://coldb.mnhn.fr/catalognumber/mnhn/p/p00734677	http://mediaphoto.mnhn.fr/media/14435479163050WJOyWbJsZ0CH5ye	isotype	py
http://coldb.mnhn.fr/catalognumber/mnhn/p/p00736397	http://mediaphoto.mnhn.fr/media/1441442547306q1dKaIjrU3pA976T		fr
http://coldb.mnhn.fr/catalognumber/mnhn/p/p00738957	http://mediaphoto.mnhn.fr/media/1443503443202lcVx9gzX7n8WpynO	isosyntype	ru
http://coldb.mnhn.fr/catalognumber/mnhn/p/p00758207	http://mediaphoto.mnhn.fr/media/1441329406241yHI0OgeBfXniKZxN		br
http://coldb.mnhn.fr/catalognumber/mnhn/p/p00760207	http://mediaphoto.mnhn.fr/media/1443462469442h6yKKwNALENWeJsq	type	cn
http://coldb.mnhn.fr/catalognumber/mnhn/p/p00836527	http://mediaphoto.mnhn.fr/media/14465967913101jMgP3sr0INZbAw3	isolectotype	gy
http://coldb.mnhn.fr/catalognumber/mnhn/p/p00904317	http://mediaphoto.mnhn.fr/media/1452803391379u9DxS9wmAPA7hlHF
http://coldb.mnhn.fr/catalognumber/mnhn/p/p01197947	http://mediaphoto.mnhn.fr/media/1485881609492ZANwKML7DBM4Gvk1
http://coldb.mnhn.fr/catalognumber/mnhn/p/p01227127	http://mediaphoto.mnhn.fr/media/1441292688481jv4RRp8eSvUfg8YC
http://coldb.mnhn.fr/catalognumber/mnhn/p/p01410187	http://mediaphoto.mnhn.fr/media/1441297316769Nta4c2H9UPFAv38B	syntype	ph
http://coldb.mnhn.fr/catalognumber/mnhn/p/p01560947	http://mediaphoto.mnhn.fr/media/1441300745622to3HhQI9CEYgGYaN
http://coldb.mnhn.fr/catalognumber/mnhn/p/p01582387	http://mediaphoto.mnhn.fr/media/1441301977007u3olinu6BdeGXvOV
http://coldb.mnhn.fr/catalognumber/mnhn/p/p01683407	http://mediaphoto.mnhn.fr/media/1441313860167hasztomPIEeZ2JJU
http://coldb.mnhn.fr/catalognumber/mnhn/p/p01702497	http://mediaphoto.mnhn.fr/media/1441315374164poDinr5UYuMDXjoU
http://coldb.mnhn.fr/catalognumber/mnhn/p/p01787477	http://mediaphoto.mnhn.fr/media/1441315063874rr1yNkITedmi1D1s		fr
http://coldb.mnhn.fr/catalognumber/mnhn/p/p01819267	http://mediaphoto.mnhn.fr/media/1446848073033Xx5N5MTLV0PdxD1a	syntype	cl
http://coldb.mnhn.fr/catalognumber/mnhn/p/p01835357	http://mediaphoto.mnhn.fr/media/14413146282259p1KTq2QPMQQZ10Y
http://coldb.mnhn.fr/catalognumber/mnhn/p/p01842977	http://mediaphoto.mnhn.fr/media/1441308042136m43w7jLALFKHdCXz		fr
http://coldb.mnhn.fr/catalognumber/mnhn/p/p02019377	http://mediaphoto.mnhn.fr/media/1441317970582I6XBeeRGKPdM8TGo
http://coldb.mnhn.fr/catalognumber/mnhn/p/p02078617	http://mediaphoto.mnhn.fr/media/14413053929904Wb4dS7iOeP5HWbv		fr
http://coldb.mnhn.fr/catalognumber/mnhn/p/p02082947	http://mediaphoto.mnhn.fr/media/1441305738917Lz7JjEBWVy67Kz3j
http://coldb.mnhn.fr/catalognumber/mnhn/p/p02096687	http://mediaphoto.mnhn.fr/media/1441305236326sjCiYkC39YC1lguB		fr
http://coldb.mnhn.fr/catalognumber/mnhn/p/p02119797	http://mediaphoto.mnhn.fr/media/1441305091964wzrposaJQr6CYuPR		fr
http://coldb.mnhn.fr/catalognumber/mnhn/p/p02119827	http://mediaphoto.mnhn.fr/media/1441305115744jmKfzAFiqeH00OOz		fr
http://coldb.mnhn.fr/catalognumber/mnhn/p/p02128947	http://mediaphoto.mnhn.fr/media/1441304007307gsLxwZcC9mX4uwcB
http://coldb.mnhn.fr/catalognumber/mnhn/p/p02132367	http://mediaphoto.mnhn.fr/media/14413039445542Do1IMHfOqn5zhpd
http://coldb.mnhn.fr/catalognumber/mnhn/p/p02140487	http://mediaphoto.mnhn.fr/media/1444258803252Cd1ZzgKwwPL92dPx	isotype	mx
http://coldb.mnhn.fr/catalognumber/mnhn/p/p02159617	http://mediaphoto.mnhn.fr/media/1441308127525BxLu9VA5hndTy4Cw		fr
http://coldb.mnhn.fr/catalognumber/mnhn/p/p02191357	http://mediaphoto.mnhn.fr/media/1441311628424yImtPfrNastoOAMR
http://coldb.mnhn.fr/catalognumber/mnhn/p/p02214217	http://mediaphoto.mnhn.fr/media/1441322755336igCXqxuXxJLsjyKn
http://coldb.mnhn.fr/catalognumber/mnhn/p/p02217367	http://mediaphoto.mnhn.fr/media/1441323297506fETw5TTSkXBddOuL
http://coldb.mnhn.fr/catalognumber/mnhn/p/p02223337	http://mediaphoto.mnhn.fr/media/1441323894036lBlC9dJa1c57wb90
http://coldb.mnhn.fr/catalognumber/mnhn/p/p02226847	http://mediaphoto.mnhn.fr/media/14413238574513apU4NA3pcyDkF1f
http://coldb.mnhn.fr/catalognumber/mnhn/p/p02228427	http://mediaphoto.mnhn.fr/media/1441321222080xUzWDdfE9bMd6d5Y
http://coldb.mnhn.fr/catalognumber/mnhn/p/p02272887	http://mediaphoto.mnhn.fr/media/1445921712839NefbGfKIPZ9o6k5d		br
http://coldb.mnhn.fr/catalognumber/mnhn/p/p02274197	http://mediaphoto.mnhn.fr/media/14468642817564gIveD55IuOBIUqf	type	br
http://coldb.mnhn.fr/catalognumber/mnhn/p/p02347027	http://mediaphoto.mnhn.fr/media/1441327535196MFnVtgODaoY2YwyZ
http://coldb.mnhn.fr/catalognumber/mnhn/p/p02428057	http://mediaphoto.mnhn.fr/media/1446816853270mRIvs2STUMUYaLgy	type	br
http://coldb.mnhn.fr/catalognumber/mnhn/p/p02440827	http://mediaphoto.mnhn.fr/media/1446878644173BfGKDZTLzqrF6ybR	holotype	cn
http://coldb.mnhn.fr/catalognumber/mnhn/p/p02511917	http://mediaphoto.mnhn.fr/media/1441339652341Ac0IOwjMtJRuqMT2
http://coldb.mnhn.fr/catalognumber/mnhn/p/p02559127	http://mediaphoto.mnhn.fr/media/1441339015639huf96pF30nI5N040
http://coldb.mnhn.fr/catalognumber/mnhn/p/p02601367	http://mediaphoto.mnhn.fr/media/1452695939099MHFG2NIKOo6oWZMJ		fr
http://coldb.mnhn.fr/catalognumber/mnhn/p/p02694907	http://mediaphoto.mnhn.fr/media/1441341486329djckELczRE76k39f
http://coldb.mnhn.fr/catalognumber/mnhn/p/p02707767	http://mediaphoto.mnhn.fr/media/1441340940767yrVKytbnHaxcCpkY
http://coldb.mnhn.fr/catalognumber/mnhn/p/p02724277	http://mediaphoto.mnhn.fr/media/1441328650382okmsvtdpVojepwbJ
http://coldb.mnhn.fr/catalognumber/mnhn/p/p02733867	http://mediaphoto.mnhn.fr/media/1441329549265vKMoUdNlt61gjrzo
http://coldb.mnhn.fr/catalognumber/mnhn/p/p02785357	http://mediaphoto.mnhn.fr/media/1441344046751gYbuZ2DKzLhjl2p6
http://coldb.mnhn.fr/catalognumber/mnhn/p/p02805717	http://mediaphoto.mnhn.fr/media/14413446765440QW04CHcSXwZvDxM
http://coldb.mnhn.fr/catalognumber/mnhn/p/p02834327	http://mediaphoto.mnhn.fr/media/1441345272438c4qXLiuNJmULgss3
http://coldb.mnhn.fr/catalognumber/mnhn/p/p02881107	http://mediaphoto.mnhn.fr/media/1441350809411ocyMybdscweDMNd4
http://coldb.mnhn.fr/catalognumber/mnhn/p/p02882387	http://mediaphoto.mnhn.fr/media/144135063461130Fb1dn6KibQ892L
http://coldb.mnhn.fr/catalognumber/mnhn/p/p02885567	http://mediaphoto.mnhn.fr/media/1441351717900BXQlGbpcv0weYNkK
http://coldb.mnhn.fr/catalognumber/mnhn/p/p02963357	http://mediaphoto.mnhn.fr/media/1441329972789nv9XY3i6qK6RzYVq
http://coldb.mnhn.fr/catalognumber/mnhn/p/p03020627	http://mediaphoto.mnhn.fr/media/1441353804742yWsSOtqJwZVKr3ve		ru
http://coldb.mnhn.fr/catalognumber/mnhn/p/p03042647	http://mediaphoto.mnhn.fr/media/1441348105954hbAd99BPoo7i12Tz
http://coldb.mnhn.fr/catalognumber/mnhn/p/p03064967	http://mediaphoto.mnhn.fr/media/1441348835786BRLVhPbBQxCzcqAi
http://coldb.mnhn.fr/catalognumber/mnhn/p/p03137867	http://mediaphoto.mnhn.fr/media/1441334528032laimDO1aJ8nQh2nl
http://coldb.mnhn.fr/catalognumber/mnhn/p/p03156337	http://mediaphoto.mnhn.fr/media/1441334691801bgeSqkFzlb7CAKQ7
http://coldb.mnhn.fr/catalognumber/mnhn/p/p03167977	http://mediaphoto.mnhn.fr/media/1441327067485vSl5rDR4ETVpSVYr		fr
http://coldb.mnhn.fr/catalognumber/mnhn/p/p03185627	http://mediaphoto.mnhn.fr/media/1441327090786otQwf3KojqqeS9TM
http://coldb.mnhn.fr/catalognumber/mnhn/p/p03376447	http://mediaphoto.mnhn.fr/media/1441336947402BIh9csnBkPrn3A9a	lectotype	de
http://coldb.mnhn.fr/catalognumber/mnhn/p/p03381857	http://mediaphoto.mnhn.fr/media/1441336307835ImpQFLNsd7nXFc7C		fr
http://coldb.mnhn.fr/catalognumber/mnhn/p/p03538527	http://mediaphoto.mnhn.fr/media/1441367860836569Vs9KPCbD6IoZb
http://coldb.mnhn.fr/catalognumber/mnhn/p/p03570207	http://mediaphoto.mnhn.fr/media/1441350262781sO2hJyGqEqxpiMuS	type	au
http://coldb.mnhn.fr/catalognumber/mnhn/p/p03608487	http://mediaphoto.mnhn.fr/media/1441352850651T0LgXImNQnGBYqFR	isotype	br
http://coldb.mnhn.fr/catalognumber/mnhn/p/p03803397	http://mediaphoto.mnhn.fr/media/1441373957035PiEZlouP40YVW7yZ
http://coldb.mnhn.fr/catalognumber/mnhn/p/p03824607	http://mediaphoto.mnhn.fr/media/14413748592535Ugh2hYgOXvR08ex		br
http://coldb.mnhn.fr/catalognumber/mnhn/p/p03887147	http://mediaphoto.mnhn.fr/media/1441369365017bPk8B5IXouxqAYEB
http://coldb.mnhn.fr/catalognumber/mnhn/p/p03907637	http://mediaphoto.mnhn.fr/media/1441375374100C5gR0fzd3dcE313n		gy
http://coldb.mnhn.fr/catalognumber/mnhn/p/p03913897	http://mediaphoto.mnhn.fr/media/14413762978056UPueJxdJXrhvnRI		br
http://coldb.mnhn.fr/catalognumber/mnhn/p/p03995667	http://mediaphoto.mnhn.fr/media/1441372245472E1uPyxczaschQulu		fr
http://coldb.mnhn.fr/catalognumber/mnhn/p/p04007967	http://mediaphoto.mnhn.fr/media/1441371936060tIjMhDzo2avM2r91		fr
http://coldb.mnhn.fr/catalognumber/mnhn/p/p04017077	http://mediaphoto.mnhn.fr/media/1441373125484Ie0sa2i4ghPCOrnd
http://coldb.mnhn.fr/catalognumber/mnhn/p/p04125757	http://mediaphoto.mnhn.fr/media/1441357632451F6E321mNrFmhtqf6		fr
http://coldb.mnhn.fr/catalognumber/mnhn/p/p04129167	http://mediaphoto.mnhn.fr/media/1441358076922SaAE3Exel4SgEt8Q
http://coldb.mnhn.fr/catalognumber/mnhn/p/p04197937	http://mediaphoto.mnhn.fr/media/1441354855516Xuee6QDCciLZnXi7		sy
http://coldb.mnhn.fr/catalognumber/mnhn/p/p04233147	http://mediaphoto.mnhn.fr/media/1441372668732ocIFXpQyGJvjrv5B
http://coldb.mnhn.fr/catalognumber/mnhn/p/p04327377	http://mediaphoto.mnhn.fr/media/1441354943941WiFNVj5cGYw2YDm0
http://coldb.mnhn.fr/catalognumber/mnhn/p/p04335227	http://mediaphoto.mnhn.fr/media/1441355879229XngyCx3DBGQrPxly		fr
http://coldb.mnhn.fr/catalognumber/mnhn/p/p04372687	http://mediaphoto.mnhn.fr/media/14413557236855507UAKu89xdSl5g
http://coldb.mnhn.fr/catalognumber/mnhn/p/p04410237	http://mediaphoto.mnhn.fr/media/1441359693439P7Je8xUWLTbgEXcd
http://coldb.mnhn.fr/catalognumber/mnhn/p/p04432567	http://mediaphoto.mnhn.fr/media/1441360088614O9KUWBTorzIFmz4x
http://coldb.mnhn.fr/catalognumber/mnhn/p/p04450677	http://mediaphoto.mnhn.fr/media/1441360617716NJEAu8cNqp9EMmn1
http://coldb.mnhn.fr/catalognumber/mnhn/p/p04468077	http://mediaphoto.mnhn.fr/media/1441376859325EhafglttfoiPnEJ4		fr
http://coldb.mnhn.fr/catalognumber/mnhn/p/p04474087	http://mediaphoto.mnhn.fr/media/1441376537614ubUt8W2O3XB26Czy
http://coldb.mnhn.fr/catalognumber/mnhn/p/p04535877	http://mediaphoto.mnhn.fr/media/144137966449476uG0HNcVjCJ43fw
http://coldb.mnhn.fr/catalognumber/mnhn/p/p04560687	http://mediaphoto.mnhn.fr/media/1441378854318vVI8haS4pONQDzed
http://coldb.mnhn.fr/catalognumber/mnhn/p/p04561537	http://mediaphoto.mnhn.fr/media/14413789305312W4zsZWyJ4w4rp5a
http://coldb.mnhn.fr/catalognumber/mnhn/p/p04600127	http://mediaphoto.mnhn.fr/media/1441379170033BlGgrsV50Z2sYGiU
http://coldb.mnhn.fr/catalognumber/mnhn/p/p04614867	http://mediaphoto.mnhn.fr/media/1441379251916xwjAmpFSyB6AChVt
http://coldb.mnhn.fr/catalognumber/mnhn/p/p04637817	http://mediaphoto.mnhn.fr/media/1441428900922Ivz2I8Gu83qspnbz
http://coldb.mnhn.fr/catalognumber/mnhn/p/p04657887	http://mediaphoto.mnhn.fr/media/1441425822958OdgIFRBR3Vl7EpN8
http://coldb.mnhn.fr/catalognumber/mnhn/p/p04659857	http://mediaphoto.mnhn.fr/media/1441425960209OPQmsoSHZRPjcxL3		fr
http://coldb.mnhn.fr/catalognumber/mnhn/p/p04732717	http://mediaphoto.mnhn.fr/media/1441431723728YdQHxTr98ZuOsecf
http://coldb.mnhn.fr/catalognumber/mnhn/p/p04740107	http://mediaphoto.mnhn.fr/media/1441423392964kbWqXHsDJ22niOLe
http://coldb.mnhn.fr/catalognumber/mnhn/p/p04759127	http://mediaphoto.mnhn.fr/media/1441429687482lXoNYUhqDV8jgR1Z
http://coldb.mnhn.fr/catalognumber/mnhn/p/p04770487	http://mediaphoto.mnhn.fr/media/1441434536670CgYI4ntomGn0WXFR		gy
http://coldb.mnhn.fr/catalognumber/mnhn/p/p04815467	http://mediaphoto.mnhn.fr/media/14414371761520NrejNidaLKcueCp		fr
http://coldb.mnhn.fr/catalognumber/mnhn/p/p04939197	http://mediaphoto.mnhn.fr/media/1441382691656i0wGyjrZ1mCGk8Es
http://coldb.mnhn.fr/catalognumber/mnhn/p/p04948017	http://mediaphoto.mnhn.fr/media/14413833444350njXGUqt5zLYh8iz
http://coldb.mnhn.fr/catalognumber/mnhn/p/p04967777	http://mediaphoto.mnhn.fr/media/1441381704962zJA391XEUJkxafP6
http://coldb.mnhn.fr/catalognumber/mnhn/p/p04982787	http://mediaphoto.mnhn.fr/media/1441384097838brZ06SV9XAMfSiyX
http://coldb.mnhn.fr/catalognumber/mnhn/p/p05022557	http://mediaphoto.mnhn.fr/media/1441381357441K9jMEstTKkIbZhCb		fr
http://coldb.mnhn.fr/catalognumber/mnhn/p/p05075897	http://mediaphoto.mnhn.fr/media/1441405785670HsDhVNXv9bMGEnia
http://coldb.mnhn.fr/catalognumber/mnhn/p/p05091757	http://mediaphoto.mnhn.fr/media/1441422893031g0E5SwdPvXkZcYRv
http://coldb.mnhn.fr/catalognumber/mnhn/p/p05106697	http://mediaphoto.mnhn.fr/media/1441408597939CjLfQGGqdBmbGorr		fr
http://coldb.mnhn.fr/catalognumber/mnhn/p/p05115347	http://mediaphoto.mnhn.fr/media/1441412934876NVkqSDKMwk8haYBv
http://coldb.mnhn.fr/catalognumber/mnhn/p/p05142947	http://mediaphoto.mnhn.fr/media/1441409721272fkqtcxZt6GhGqtUq
http://coldb.mnhn.fr/catalognumber/mnhn/p/p05224477	http://mediaphoto.mnhn.fr/media/1441395179807OvLTHZ05kpVNicZ3
http://coldb.mnhn.fr/catalognumber/mnhn/p/p05228437	http://mediaphoto.mnhn.fr/media/1441398477486Ty2UMyoQDy3cjWeO		br
http://coldb.mnhn.fr/catalognumber/mnhn/p/p05276937	http://mediaphoto.mnhn.fr/media/1441392784656KQF8qcAagEP9hhET
http://coldb.mnhn.fr/catalognumber/mnhn/p/p05285547	http://mediaphoto.mnhn.fr/media/1441395901220qsH7rIdgvLgE8Vno
http://coldb.mnhn.fr/catalognumber/mnhn/p/p05347457	http://mediaphoto.mnhn.fr/media/1441387013994l9ZVYhP9KZkhNV47
http://coldb.mnhn.fr/catalognumber/mnhn/p/p05418687	http://mediaphoto.mnhn.fr/media/1441386094575B8802NfEfXgAx3F6
http://coldb.mnhn.fr/catalognumber/mnhn/p/p05539247	http://mediaphoto.mnhn.fr/media/1441439645010fffAc6bAcmGkucCV
http://coldb.mnhn.fr/catalognumber/mnhn/p/p05615497	http://mediaphoto.mnhn.fr/media/1441447407851BGjiLVwyZhqCHGGB
http://coldb.mnhn.fr/catalognumber/mnhn/p/p06607437	http://mediaphoto.mnhn.fr/media/1441391721443tf8Y8VG3t4FSYoun
http://coldb.mnhn.fr/catalognumber/mnhn/p/p06645707	http://mediaphoto.mnhn.fr/media/1441391716392TghfPFQ3Vw73LnHt
http://coldb.mnhn.fr/catalognumber/mnhn/p/p06717247	http://mediaphoto.mnhn.fr/media/14413888558270mIxPw5iKxpFMzfP
http://coldb.mnhn.fr/catalognumber/mnhn/p/p06718057	http://mediaphoto.mnhn.fr/media/1441389354097AToHZL9wvD31PN81
http://coldb.mnhn.fr/catalognumber/mnhn/p/p06748847	http://mediaphoto.mnhn.fr/media/1441448799234ahyQbusqI5FyJcPB		fr
http://coldb.mnhn.fr/catalognumber/mnhn/p/p06812317	http://mediaphoto.mnhn.fr/media/1441449008797itRbdzZ5g3pJu1o1
http://coldb.mnhn.fr/catalognumber/mnhn/p/p06835237	http://mediaphoto.mnhn.fr/media/1441451127977KmpP4gOi9hDmsNUP
http://coldb.mnhn.fr/catalognumber/mnhn/pc/pc0042527	http://mediaphoto.mnhn.fr/media/1441291140335OZjANlZQl3rH8lC6		fr
http://coldb.mnhn.fr/catalognumber/mnhn/pc/pc0102077	http://mediaphoto.mnhn.fr/media/1443216324375WpMAtF6VkbkD2vbz	type	jp
http://coldb.mnhn.fr/catalognumber/mnhn/pc/pc0103417	http://mediaphoto.mnhn.fr/media/1443564730771A2JkB3VBqFu5qgmS	isotype	us
http://coldb.mnhn.fr/catalognumber/mnhn/pc/pc0103797	http://mediaphoto.mnhn.fr/media/1444418106709S8en3wstipl5yzzV	isotype	jp
http://coldb.mnhn.fr/catalognumber/mnhn/pc/pc0104847	http://mediaphoto.mnhn.fr/media/1444885223829n1GX8YsbsaYgnSaI	type	id
http://coldb.mnhn.fr/catalognumber/mnhn/pc/pc0106597	http://mediaphoto.mnhn.fr/media/1443130564894LuMjn0yrQVo2AHKC	type	yt
http://coldb.mnhn.fr/catalognumber/mnhn/pc/pc0106857	http://mediaphoto.mnhn.fr/media/1443054995458QfETkPaC5nZpRxe6	type	cd
http://coldb.mnhn.fr/catalognumber/mnhn/pc/pc0109047	http://mediaphoto.mnhn.fr/media/1441291190507ZR7qXoIykacbql1b		fr
http://coldb.mnhn.fr/catalognumber/mnhn/pc/pc0110977	http://mediaphoto.mnhn.fr/media/1441291210724COOpRKDTPKNDGIPF		fr
http://coldb.mnhn.fr/catalognumber/mnhn/pc/pc0133707	http://mediaphoto.mnhn.fr/media/1444332057672VuvhUD0cRHVWxKM6	isosyntype	jp
http://coldb.mnhn.fr/catalognumber/mnhn/pc/pc0137157	http://mediaphoto.mnhn.fr/media/1445394926454jBka7YVCF41gl5Tr	lectoparatype	yt
http://coldb.mnhn.fr/catalognumber/mnhn/pc/pc0456717	http://mediaphoto.mnhn.fr/media/1441288291824CmV9v0cAhouJdn0m
http://coldb.mnhn.fr/catalognumber/mnhn/pc/pc0491677	http://mediaphoto.mnhn.fr/media/1441289498375ktdEIldFrqoD8kJk
http://coldb.mnhn.fr/catalognumber/mnhn/pc/pc0556627	http://mediaphoto.mnhn.fr/media/1441291112161A2cvcLoyHfFlZSGE
http://coldb.mnhn.fr/catalognumber/mnhn/pc/pc0563957	http://mediaphoto.mnhn.fr/media/1441291221857Imv46ggQCK1jx8LF
http://coldb.mnhn.fr/catalognumber/mnhn/pc/pc0584227	http://mediaphoto.mnhn.fr/media/1441291705823h7ryJUSYd79pQ8g8
http://coldb.mnhn.fr/catalognumber/mnhn/pc/pc0613407	http://mediaphoto.mnhn.fr/media/14434519209727rYGNWDREpGqgS48		fr
