# Supplementary material for: A benchmark dataset of herbarium specimen images with label data
Source: Biodivers Data J. 2019 Feb 8;(7):e31817. doi: 10.3897/BDJ.7.e31817 (PMC6396854; doi:10.3897/BDJ.7.e31817)
Supplement: Supplementary material 3 — R script CSV files [file bdj-07-e31817-s003.zip › sample set Tartu.csv]

countrycode	year	catalognumber	typestatus
RU	2008	TU255475
EE	1972	TU303730
EE	2006	TU262203
EE	1987	TU256578
EE	1973	TU278454
EE	1972	TU304508
EE	1974	TU252071
EE	1987	TU267155
EE	1988	TU261910
EE	1972	TU302322
EE	1972	TU272033
EE	1972	TU278215
EE	1973	TU350427
EE	1973	TU250942
EE	2008	TU262052
EE	1977	TU250735
EE	1975	TU272333
EE	1972	TU278233
EE	1992	TU261425
EE	1990	TU305278
EE	1977	TU304800
EE	1975	TU262989
EE	1971	TU302230
EE	1972	TU304580
EE	1971	TU260572
EE	2008	TU258381
EE	1977	TU261179
EE	2009	TU258592
EE	1974	TU253982
EE	1971	TU253563
EE	1990	TU259343
EE	1975	TU266488
EE	1989	TU301290
EE	1972	TU260143
EE	1994	TU276694
EE	1972	TU350727
EE	1971	TU303584
EE	2008	TU258485
EE	1971	TU271966
EE	1994	TU276774
EE	1972	TU259024
EE	1974	TU277666
EE	1978	TU301945
EE	2009	TU262137
EE	1991	TU271596
EE	1972	TU261563
EE	1978	TU271252
EE	1986	TU254915
EE	1972	TU261184
EE	1997	TU278717
EE	1973	TU303840
EE	1976	TU270474
EE	1983	TU302213
EE	1974	TU301581
EE	2008	TU258450
EE	2017	TU284246
RU	2011	TU271134
EE	1982	TU305187
EE	1976	TU266548
EE	1977	TU259735
EE	1993	TU260851
EE	1972	TU302319
EE	1978	TU253639
EE	2006	TU262223
EE	1975	TU259000
EE	1971	TU271781
EE	2009	TU262125
EE	1973	TU271720
EE	1971	TU261130
EE	1974	TU277344
EE	1995	TU250535
EE	1993	TU257379
EE	1971	TU303780
EE	1984	TU305257
EE	1971	TU278510
EE	2009	TU262031
EE	1972	TU253504
EE	1972	TU256992
EE	1987	TU256907
EE	1972	TU252625
EE	1994	TU267668
EE	2009	TU262103
EE	1974	TU260159
EE	1972	TU277401
EE	1975	TU301687
EE	1992	TU277516
EE	2008	TU258503
EE	1979	TU350490
EE	1972	TU276655
EE	2009	TU258594
EE	1976	TU351001
EE	1973	TU267176
EE	1972	TU260794
EE	2009	TU262028
EE	1978	TU254768
EE	1988	TU276959
EE	2007	TU262086
EE	1973	TU369144
EE	1996	TU304618
EE	2009	TU262135
EE	1928	TU301669
EE	1961	TU277653
EE	1935	TU261362
EE	1910	TU251841
EE	1967	TU302707
EE	1928	TU304711
EE	1927	TU255117
EE	1967	TU272770
EE	1929	TU256926
EE	1935	TU272826
EE	1968	TU261036
EE	1934	TU261475
EE	1966	TU253963
EE	1957	TU350012
EE	1933	TU254233
EE	1925	TU255080
EE	1935	TU256326
EE	1906	TU303394
EE	1964	TU260247
EE	1955	TU301702
EE	1939	TU266500
EE	1954	TU261559
EE	1959	TU255327
EE	1960	TU272364
EE	1942	TU262535
EE	1963	TU270436
EE	1962	TU278582
EE	1941	TU259968
EE	1958	TU277034
EE	1954	TU304279
EE	1963	TU305289
EE	1936	TU301319
EE	1956	TU300194
EE	1963	TU302371
EE	1964	TU350606
EE	1929	TU350616
EE	1959	TU302161
EE	1965	TU260220
EE	1953	TU258749
EE	1932	TU270995
EE	1904	TU303445
EE	1967	TU301607
EE	1906	TU262281
EE	1965	TU259539
EE	1928	TU266539
EE	1937	TU277391
EE	1955	TU262492
EE	1890	TU262789
EE	1887	TU251470
EE	1928	TU251916
EE	1931	TU257174
EE	1939	TU268150
EE	1931	TU272285
EE	1970	TU304825
EE	1933	TU277522
EE	1927	TU251269
EE	1933	TU271253
EE	1962	TU300059
EE	1939	TU268461
EE	1956	TU276259
EE	1924	TU254877
EE	1878	TU266324
EE	1959	TU252083
EE	1962	TU255131
EE	1928	TU253908
EE	1951	TU259318
EE	1940	TU271963
EE	1953	TU253716
EE	1857	TU278158
EE	1924	TU254644
EE	1934	TU261725
EE	1954	TU267683
EE	1967	TU350609
EE	1918	TU278640
EE	1928	TU262399
EE	1924	TU277837
EE	1928	TU271167
EE	1960	TU275129
EE	1964	TU302037
EE	1968	TU278417
EE	1926	TU251451
EE	1963	TU266610
EE	1930	TU269504
EE	1958	TU303682
EE	1930	TU350525
EE	1922	TU266127
EE	1944	TU253091
EE	1938	TU260818
EE	1969	TU266237
EE	1922	TU258798
EE	1921	TU256479
EE	1962	TU258971
EE	1939	TU268326
EE	1930	TU252564
EE	1952	TU267162
EE	1937	TU301213
EE	1933	TU268432
EE	1925	TU302809
EE	1928	TU255742
EE	1955	TU252836
