# Supplementary material for: A benchmark dataset of herbarium specimen images with label data
Source: Biodivers Data J. 2019 Feb 8;(7):e31817. doi: 10.3897/BDJ.7.e31817 (PMC6396854; doi:10.3897/BDJ.7.e31817)
Supplement: Supplementary material 6 — R Script to compile JSON files from CSV [file bdj-07-e31817-s006.zip]

Archive with 2 entries (2 files):
- constructing json files final.R
- full metadata.csv
