# Supplementary material for: A benchmark dataset of herbarium specimen images with label data
Source: Biodivers Data J. 2019 Feb 8;(7):e31817. doi: 10.3897/BDJ.7.e31817 (PMC6396854; doi:10.3897/BDJ.7.e31817)
Supplement: Supplementary material 6 — R Script to compile JSON files from CSV [file bdj-07-e31817-s006.zip › constructing json files final.R]

library(plyr)
library(tidyverse)
setwd("YOUR_DIR")
alles.s=read_csv("full metadata.csv")

#set languages to ISO-2
alles.s$language=plyr::revalue(alles.s$language,c("DE"="deu",
                                                  "EN"="eng",
                                                  "ES"="spa",
                                                  "ET"="est",
                                                  "FI"="fin",
                                                  "FR"="fra",
                                                  "IT"="ita",
                                                  "LA"="lat",
                                                  "NL"="nld",
                                                  "PT"="por",
                                                  "RU"="rus",
                                                  "SV"="swe",
                                                  "ZZ"="und"))

#standardize persistent identifiers
alles.s$persistentID=alles.s$occurrenceID
alles.s$persistentID[alles.s$setID=="TU"]=alles.s$references[alles.s$setID=="TU"]
alles.s$persistentID[alles.s$setID=="BM"]=paste0("http://data.nhm.ac.uk/object/",alles.s$occurrenceID[alles.s$setID=="BM"])

#Initialize list
test=lapply(seq(1,1800),function(x) x)

#initialize context part of list
heade=tibble("http://purl.org/dc/elements/1.1/","http://purl.org/dc/terms/","http://rs.tdwg.org/dwc/terms/")
colnames(heade)=c("dc","dcterms","dwc")

#add the right namespace to the different terms used
colnames(alles.s)=paste0("dwc:",colnames(alles.s))
tl=grep(":modified|language|license|rightsHolder|accessRights|bibliographicCitation|references|identifier",colnames(alles.s))
colnames(alles.s)[tl]=gsub("dwc:","dcterms:",colnames(alles.s)[tl])
#fix confounded and custom terms
colnames(alles.s)=gsub("dwc:type","dc:type",colnames(alles.s))
colnames(alles.s)=gsub("dcterms:typeStatus","dwc:typeStatus",colnames(alles.s))
colnames(alles.s)=gsub("dcterms:languageRemarks","languageRemarks",colnames(alles.s))
colnames(alles.s)=gsub("dwc:setID","setID",colnames(alles.s))
colnames(alles.s)=gsub("dwc:persistentID","persistentID",colnames(alles.s))
alles.s=select(alles.s,-`dwc:occurrenceDetails`)#isn't even DwC and only part of B data, identical to persistentID

#rename as JSON-LD ID
alles.s=rename(alles.s,"@id"="persistentID")
#Add Dublin Core type value
alles.s$`dc:type`="PhysicalObject"

#paste everything into the initialized list
for (i in 1:length(alles.s$`dwc:eventDate`)) {
  #add context
  test[[i]]$`@context`=as.list(heade)
  #remove the initialized number
  test[[i]]=test[[i]][-1]
  #set file name as catalogNumber
  names(test)[i]=alles.s$`dwc:catalogNumber`[i]
  #add the empty graph template
  #fill the graph template
  test[[i]]$`@graph`=as.list(select_if(alles.s[i,],~ !any(is.na(.))))
  test[[i]]$`@graph`$`@type`="dwc:Occurrence"
}

#export json files
library(jsonlite)
setwd("DIR_TO_PASTE_JSONS")
for (i in 1:length(alles.s$`dwc:basisOfRecord`)) {
  k=toJSON(test[[i]],auto_unbox=T)
  k2=prettify(k,indent=4)
  write(k2,paste0(names(test)[i],".json"))
}
