# Supplementary material for: A benchmark dataset of herbarium specimen images with label data
Source: Biodivers Data J. 2019 Feb 8;(7):e31817. doi: 10.3897/BDJ.7.e31817 (PMC6396854; doi:10.3897/BDJ.7.e31817)
Supplement: Supplementary material 7 — Python script to upload the dataset to Zenodo [file bdj-07-e31817-s007.py]

# exec(open("Documents/mathias/zenod/test dataset to zenodo.py").read())

import requests
import pandas as pd
import json
import os
import datetime
import re
import sys

def upload_to_sandbox(filename,ucount,insts,access_token,logfile,quicklog,i) :

	#filename is a string and should be a barcode.jpg
	#ucount is an integer: the point where the loop this function will run in ends, so a superfluous comma can be avoided in the json log
	#insts is a data frame linking institution name to herbarium codes, for the metadata
	#access_token can be obtained from a Zenodo account
	#logfile is a file where the json response will be dumped
	#quicklog is a tsv .txt file listing the status codes and indicating whether a file could be found or not
	quicklog.write('%s\t' % filename.replace('.jpg',''))
	#some generic input values for the requests
	headers = {"Content-Type": "application/json"}
	headers2 = {"Accept":"application/json",
			"Authorization": "Bearer %s" % access_token,
			"Content-Type": "application/octet-stream"}
			
	#text strings to fill if segmented images or tif images are present
	#Any formatting needs to be done in HTML
	segst = ''
	tifst = ''
	##

	#1) Make an empty upload
	r = requests.post('https://zenodo.org/api/deposit/depositions',
		params = {'access_token': access_token},json = {},
		headers = headers)
	
	#Log empty deposition response in logfile
	empty_upload_json = r.json()
	logfile.write(json.dumps(empty_upload_json, indent=4, sort_keys=True))
	logfile.write(",")
	quicklog.write('%s\t' % r.status_code)
	
	#Retrieve deposition id and bucket_url for other requests
	bucket_url = r.json()['links']['bucket']
	depo_id = r.json()['id']
	
	##
	
	#2a) Upload the image jpg
	#derive the filename and the file location
	fileloc = '/all 1800 jpg/%s' % filename
	
	#Make the put request
	r = requests.put('%s/%s' % (bucket_url,filename),
		data = open(fileloc,'rb'),
		headers = headers2)
	
	#Log image upload response in logfile
	empty_upload_json = r.json()
	logfile.write(json.dumps(empty_upload_json, indent=4, sort_keys=True))
	logfile.write(",")
	quicklog.write('%s\t' % r.status_code)
	
	##
	
	#2b) Upload the image tif, if any
	#derive the filename and the file location
	filename = filename.replace('.jpg','.tif')
	fileloc = '/tif_storage/all/%s' % filename
	
	#Make the put request
	if os.path.exists(fileloc):
		r = requests.put('%s/%s' % (bucket_url,filename),
			data = open(fileloc,'rb'),
			headers = headers2)
	
		#Log image upload response in logfile
		empty_upload_json = r.json()
		logfile.write(json.dumps(empty_upload_json, indent=4, sort_keys=True))
		logfile.write(",")
		quicklog.write('%s\t' % r.status_code)
		tifst = '<br>- A lossless TIFF image from which the JPEG image has been derived.'
	else:
		quicklog.write('NONE\t')
	##
	
	#2c) Upload the json data file
	#derive the filename and the file location
	fileloc = '/alljsons/%s.json' % filename.replace('.tif','')
	filename = filename.replace('.tif','.json')
	
	#Maje the put request
	r = requests.put('%s/%s' % (bucket_url,filename),
		data = open(fileloc,'rb'),
		headers = headers2)
		
	#Log data upload response in logfile
	empty_upload_json = r.json()
	logfile.write(json.dumps(empty_upload_json, indent=4, sort_keys=True))
	logfile.write(",")
	quicklog.write('%s\t' % r.status_code)
	
	##
	
	#2d) Segmentation PNG files, if any
	#derive the filename and the file location
	filename = filename.replace('.json','_all.png')
	seg = '/seg/%s' % filename
	
	#Make the put requests and log the upload responses if the files exist
	if os.path.exists(seg):
		r = requests.put('%s/%s' % (bucket_url,filename),
			data = open(seg,'rb'),
			headers = headers2)
		empty_upload_json = r.json()
		logfile.write(json.dumps(empty_upload_json, indent=4, sort_keys=True))
		logfile.write(",")
		quicklog.write('%s\t' % r.status_code)
		filename = filename.replace('_all','_sel')
		seg = '/seg/%s' % filename
		r = requests.put('%s/%s' % (bucket_url,filename),
			data = open(seg,'rb'),
			headers = headers2)
		empty_upload_json = r.json()
		logfile.write(json.dumps(empty_upload_json, indent=4, sort_keys=True))
		logfile.write(",")
		quicklog.write('%s\t' % r.status_code)
		segst = '<br>- Two PNG files containing segmented image overlays of the scanned herbarium sheet. The _all extension indicates that all labels, color charts and pieces of text\
		 have received a different color against a black background color. The _sel extension indicates that these elements are white if they\'re barcode labels, yellow\
		  if they\'re color charts and red if they\'re anything else.'
	else:
		quicklog.write('NONE\tNONE\t')
	##
	
	#3) Set up zenodo metadata
	#Read the data file (windows encoding)
	fileread = json.load(open(fileloc,'r',encoding="iso-8859-15"))
	
	#Modify the file so the data fields can be added as subjects
	#Replace the namespace with entire url
	fileread2 = {k.replace('dcterms:','http://purl.org/dc/terms/')\
	.replace('dwc:','http://rs.tdwg.org/dwc/terms/')\
	.replace('dc:','http://purl.org/dc/elements/1.1/'): v for k,v in fileread['@graph'][0].items() }
	#Remove custom terms
	fileread2 = {k:v for k,v in fileread2.items() if re.match('http://',k)}
	#Convert integers to strings and set up structure required for Zenodo
	fileread2 = {k:str(v) for k,v in fileread2.items()}
	fileread2 = [{'term':v,'identifier':k} for k,v in fileread2.items()]
	
	#Formulate the data fields
	mdata = {
		'metadata': {
			'title': 'Herbarium specimen image of %s, part of the collection of %s' % (fileread['@graph'][0]['dwc:scientificName'],
				insts['institution'][list(insts['setID']).index(fileread['@graph'][0]['setID'])]),
			'upload_type': 'image',
			'image_type': 'photo',
			'description': 'Part of a training dataset of scanned herbarium specimens. The data paper and a summary landing page will be published on Zenodo \
			as it gets published.<br><br>Content of this deposition:<br><br>- A JSON-LD datafile listing the label data associated with this herbarium specimen. The Darwin and \
			Dublin Core data standards are used for most values.<br>- A JPEG image file of the scanned herbarium sheet.%s%s' % (tifst,segst),
			'creators': [{'name': '%s' % insts['institution'][list(insts['setID']).index(fileread['@graph'][0]['setID'])]}],
			'grants': [{'id':'777483'}],
			'language': fileread['@graph'][0]['dcterms:language'],
			'related_identifiers': [{'identifier': fileread['@graph'][0]['@id'],'relation': 'isAlternateIdentifier'}],
			'keywords': ['biodiversity','herbarium sheet'],
			'subjects': fileread2,
			'communities': [{'identifier':'icedigtest'}]
			}
		}
	
	#Upload zenodo metadata
	r = requests.put('https://zenodo.org/api/deposit/depositions/%s' % depo_id,
		params = {'access_token': access_token}, data = json.dumps(mdata),
		headers = headers)
	
	#Log metadata upload reponse in logfile
	empty_upload_json = r.json()
	logfile.write(json.dumps(empty_upload_json, indent=4, sort_keys=True))
	quicklog.write('%s\t' % r.status_code)
	#Don't add a comma if at end of the loop
	if i != ucount:
		logfile.write(",")
	
	#publish:
	#!!add another header to quicklog if you uncomment this
	#r = requests.post('https://zenodo.org/api/deposit/depositions/%s/actions/publish' % depo_ids[i],
					  #params={'access_token': access_token} )
					  
	#empty_upload_json = r.json()
	#logfile.write(json.dumps(empty_upload_json, indent=4, sort_keys=True))
	#quicklog.write('%s\t' % r.status_code)
	quicklog.write('\n')
		

#Get a list of all deposition filenames, i.e. the barcodes (with jpg extension in this case)
files = os.listdir("/all 1800 jpg/")

#Link institution names to the custom variable setID, so they can be inserted into the metadata fields. The metadata originating (mostly) from GBIF is not sufficiently consistent for this.
insts = pd.read_csv('inst.csv',sep=';')

#My access token
access_token = 'token here'

#Open a log file set for appending
#To make this into proper json, it needs to be formatted as an array with square brackets and comma's need to be added between each json data dump
logfile=open("superlog.txt","a+")
logfile.write("[")

#Starting and ending point for upload
scount = 0
ucount = 1799

#Also make a quick log for a quick overview of json status codes and coding fails
quicklog=open("quicklog.txt","a+")
quicklog.write('Barcode\tUpload\tJPG\tTIF\tJSON\tSegAll\tSegSel\tData\n')

print(str(datetime.datetime.now()))
for i in range(scount, ucount+1):
	try:
		upload_to_sandbox(files[i],ucount,insts,access_token,logfile,quicklog,i)
	except:
		quicklog.write('%s\n' % sys.exc_info()[0])
print(str(datetime.datetime.now()))
logfile.write("]")
logfile.close()
quicklog.close()
